# Supplementary material for: N-(4-Meth­oxy­phen­yl)-2,6-dimethyl-1,3-dioxan-4-amine
Source: Acta Crystallogr Sect E Struct Rep Online. 2013 Aug 31;69(Pt 9):o1490. doi: 10.1107/S1600536813023763 (PMC3884457; doi:10.1107/S1600536813023763)
Supplement: Supplementary file 1 [file e-69-o1490-sup1.cif]

##############################################################################
#                                                                            #
# This CIF contains the data in a paper accepted for publication in          #
# Acta Crystallographica Section E. It conforms to the requirements of       #
# Notes for Authors for Acta Crystallographica Section E, and has been       #
# peer reviewed under the auspices of the IUCr Commission on Journals.       #
#                                                                            #
# Full details of the Crystallographic Information File format               #
# are given in the paper "The Crystallographic Information File (CIF):       #
# a New Standard Archive File for Crystallography" by S. R. Hall, F. H.      #
# Allen and I. D. Brown [Acta Cryst. (1991), A47, 655-685].                  #
#                                                                            #
# The current version of the core CIF dictionary is obtainable from          #
# ftp://ftp.iucr.org/pub/cif_core.dic.                                       #
#                                                                            #
# Software is freely available for graphical display of the structure(s)     #
# in this CIF. For information consult the CIF software page                 #
# http://www.iucr.org/resources/cif/software.                                #
#                                                                            #
# This file may be used for bona fide research purposes within the           #
# scientific community so long as proper attribution is given to the journal # 
# article from which it was obtained.                                        #
#                                                                            #
##############################################################################
data_global
_audit_creation_method     SHELXL-97
_journal_date_recd_electronic     2013-08-19
_journal_date_accepted     2013-08-22
_journal_name_full     'Acta Crystallographica, Section E'
_journal_year     2013
_journal_volume     69
_journal_issue      9
_journal_page_first     o1490
_journal_page_last     o1490
_journal_paper_category     QO
_journal_paper_doi     10.1107/S1600536813023763
_journal_coeditor_code     SU2641
_publ_contact_author_name     'Devadasan Velmurugan'
_publ_contact_author_address
;  CAS in Crystallography and Biophysics
   University of madras
   Maraimalai campus(guindy campus)
   Chennai - 600 025
   India.
;
_publ_contact_author_email     'shirai2011@gmail.com'
_publ_contact_author_fax     '044 091 2499 3057'
_publ_contact_author_phone     '044 091 24484170'
_publ_section_title
;
<i>N</i>-(4-Methoxyphenyl)-2,6-dimethyl-1,3-dioxan-4-amine
;
loop_
    _publ_author_name
    _publ_author_address
    'Zeenat Fatima'
;
    Centre of Advanced Study in Crystallography and Biophysics
    University of Madras
    Guindy Campus
    Chennai 600 025
    India
;
    '  Gottimukkal, Rambabu'
;
    Chemistry Department
    GEBH
    Sree Vidyanikethan Engineering College
    A. Rangampet
    Tirupati 517102
    India
;
    ' Bandapalli Palakshi Reddy'
;
    Chemistry Department
    GEBH
    Sree Vidyanikethan Engineering College
    A. Rangampet
    Tirupati 517102
    India
;
    '  Vijayaparthasarathi Vijayakumar'
;
    Centre for Organic and Medicinal Chemistry
    VIT University
    Vellore 632 014
    India
;
    'Devadasan Velmurugan'
;
    Centre of Advanced Study in Crystallography and Biophysics
    University of Madras
    Guindy Campus
    Chennai 600 025
    India
;
data_I
_audit_creation_method     SHELXL-97
_chemical_name_systematic
;
<i>N</i>-(4-Methoxyphenyl)-2,6-dimethyl-1,3-dioxan-4-amine
;
_chemical_name_common     ?
_chemical_formula_moiety     'C13 H19 N O3'
_chemical_formula_sum     'C13 H19 N O3'
_chemical_formula_iupac     'C13 H19 N O3'
_chemical_formula_weight     237.29
_chemical_melting_point     ?
_symmetry_cell_setting     monoclinic
_symmetry_space_group_name_H-M     'P 21/c'
_symmetry_space_group_name_Hall     '-P 2ybc'
loop_
    _symmetry_equiv_pos_site_id
    _symmetry_equiv_pos_as_xyz
    1 x,y,z
    2 -x,1/2+y,1/2-z
    3 -x,-y,-z
    4 x,1/2-y,1/2+z
_cell_length_a     9.6472(6)
_cell_length_b     13.8194(8)
_cell_length_c     10.5384(6)
_cell_angle_alpha     90.00
_cell_angle_beta     114.355(3)
_cell_angle_gamma     90.00
_cell_volume     1279.93(13)
_cell_formula_units_Z     4
_cell_measurement_reflns_used     3169
_cell_measurement_theta_min     2.32
_cell_measurement_theta_max     28.31
_cell_measurement_temperature     293(2)
_exptl_crystal_description     Block
_exptl_crystal_colour     Colourless
_exptl_crystal_size_max     0.25
_exptl_crystal_size_mid     0.20
_exptl_crystal_size_min     0.15
_exptl_crystal_density_diffrn     1.231
_exptl_crystal_density_meas     ?
_exptl_crystal_density_method     'not measured'
_exptl_crystal_F_000     512
_exptl_absorpt_coefficient_mu     0.087
_exptl_absorpt_correction_type     multi-scan
_exptl_absorpt_process_details     '(<i>SADABS</i>; Bruker, 2008)'
_exptl_absorpt_correction_T_min     0.6666
_exptl_absorpt_correction_T_max     0.7457
_exptl_special_details     ?
_diffrn_ambient_temperature     293(2)
_diffrn_radiation_type     MoK\a
_diffrn_radiation_wavelength     0.71073
_diffrn_radiation_source     'fine-focus sealed tube'
_diffrn_radiation_monochromator     graphite
_diffrn_measurement_device_type
                              'Bruker SMART APEXII area-detector diffractometer'
_diffrn_measurement_method     '\w and \f scans'
_diffrn_detector_area_resol_mean     ?
_diffrn_reflns_number     12259
_diffrn_reflns_av_R_equivalents     0.0334
_diffrn_reflns_av_sigmaI/netI     0.0250
_diffrn_reflns_theta_min     2.32
_diffrn_reflns_theta_max     28.31
_diffrn_reflns_theta_full     28.31
_diffrn_measured_fraction_theta_max     0.995
_diffrn_measured_fraction_theta_full     0.995
_diffrn_reflns_limit_h_min     -12
_diffrn_reflns_limit_h_max     12
_diffrn_reflns_limit_k_min     -14
_diffrn_reflns_limit_k_max     18
_diffrn_reflns_limit_l_min     -14
_diffrn_reflns_limit_l_max     13
_diffrn_standards_number     ?
_diffrn_standards_interval_count     ?
_diffrn_standards_interval_time     ?
_diffrn_standards_decay_%     ?
_refine_special_details
;
Refinement of <i>F</i>^2^ against ALL reflections. The weighted <i>R</i>-factor
<i>wR</i> and goodness of fit <i>S</i> are based on <i>F</i>^2^, conventional
<i>R</i>-factors <i>R</i> are based on <i>F</i>, with <i>F</i> set to zero for
negative <i>F</i>^2^. The threshold expression of <i>F</i>^2^ >
\s(<i>F</i>^2^) is used only for calculating <i>R</i>-factors(gt) <i>etc</i>.
and is not relevant to the choice of reflections for refinement.
<i>R</i>-factors based on <i>F</i>^2^ are statistically about twice as large
as those based on <i>F</i>, and <i>R</i>- factors based on ALL data will be
even larger.
;
_reflns_number_total     3169
_reflns_number_gt     2133
_reflns_threshold_expression     >2sigma(I)
_refine_ls_structure_factor_coef     Fsqd
_refine_ls_matrix_type     full
_refine_ls_R_factor_all     0.0778
_refine_ls_R_factor_gt     0.0527
_refine_ls_wR_factor_gt     0.1428
_refine_ls_wR_factor_ref     0.1621
_refine_ls_goodness_of_fit_ref     1.034
_refine_ls_restrained_S_all     1.034
_refine_ls_number_reflns     3169
_refine_ls_number_parameters     158
_refine_ls_number_restraints     0
_refine_ls_hydrogen_treatment     mixed
_refine_ls_weighting_scheme     calc
_refine_ls_weighting_details
         'calc w=1/[\s^2^(Fo^2^)+(0.0708P)^2^+0.3030P] where P=(Fo^2^+2Fc^2^)/3'
_atom_sites_solution_hydrogens     geom
_atom_sites_solution_primary     direct
_atom_sites_solution_secondary     difmap
_refine_ls_shift/su_max     0.000
_refine_ls_shift/su_mean     0.000
_refine_diff_density_max     0.263
_refine_diff_density_min     -0.209
_refine_ls_extinction_method     none
_refine_ls_extinction_coef     ?
loop_
    _atom_type_symbol
    _atom_type_description
    _atom_type_scat_dispersion_real
    _atom_type_scat_dispersion_imag
    _atom_type_scat_source
    'C' 'C' 0.0033 0.0016
                         'International Tables Vol C Tables 4.2.6.8 and 6.1.1.4'
    'H' 'H' 0.0000 0.0000
                         'International Tables Vol C Tables 4.2.6.8 and 6.1.1.4'
    'N' 'N' 0.0061 0.0033
                         'International Tables Vol C Tables 4.2.6.8 and 6.1.1.4'
    'O' 'O' 0.0106 0.0060
                         'International Tables Vol C Tables 4.2.6.8 and 6.1.1.4'
_computing_data_collection     'APEX2 (Bruker, 2008)'
_computing_cell_refinement     'SAINT (Bruker, 2008)'
_computing_data_reduction     'SAINT (Bruker, 2008)'
_computing_structure_solution     'SHELXS97 (Sheldrick, 2008)'
_computing_structure_refinement     'SHELXL-97 (Sheldrick, 2008)'
_computing_molecular_graphics     'ORTEP-3 for Windows (Farrugia, 2012)'
_computing_publication_material
                            'SHELXL97 (Sheldrick, 2008) and PLATON (Spek, 2009)'
loop_
    _atom_site_type_symbol
    _atom_site_label
    _atom_site_fract_x
    _atom_site_fract_y
    _atom_site_fract_z
    _atom_site_U_iso_or_equiv
    _atom_site_thermal_displace_type
    _atom_site_calc_flag
    _atom_site_refinement_flags
    _atom_site_occupancy
    _atom_site_disorder_assembly
    _atom_site_disorder_group
    O O1 0.56542(16) 0.15949(11) 1.12382(14) 0.0777(5) Uani d . 1.000 . .
    O O2 0.19690(13) 0.02459(8) 0.46195(11) 0.0537(4) Uani d . 1.000 . .
    O O3 0.11891(13) 0.03028(9) 0.22128(11) 0.0565(4) Uani d . 1.000 . .
    N N1 0.10656(17) 0.13011(11) 0.58487(15) 0.0547(5) Uani d . 1.000 . .
    C C1 0.5636(3) 0.09930(17) 1.2298(2) 0.0825(8) Uani d . 1.000 . .
    C C2 0.4475(2) 0.14896(12) 0.99327(18) 0.0562(6) Uani d . 1.000 . .
    C C3 0.4759(2) 0.17933(13) 0.88187(19) 0.0591(6) Uani d . 1.000 . .
    C C4 0.36687(19) 0.17229(13) 0.74810(18) 0.0563(6) Uani d . 1.000 . .
    C C5 0.22273(18) 0.13465(11) 0.72040(17) 0.0477(5) Uani d . 1.000 . .
    C C6 0.1945(2) 0.10636(13) 0.83313(19) 0.0599(6) Uani d . 1.000 . .
    C C7 0.3056(2) 0.11259(13) 0.96875(19) 0.0641(7) Uani d . 1.000 . .
    C C8 0.14159(19) 0.12184(12) 0.46695(17) 0.0521(5) Uani d . 1.000 . .
    C C9 0.0083(2) 0.14104(13) 0.33069(18) 0.0573(6) Uani d . 1.000 . .
    C C10 0.0541(2) 0.12534(12) 0.21047(18) 0.0585(6) Uani d . 1.000 . .
    C C11 0.24203(19) 0.01538(14) 0.35085(18) 0.0591(6) Uani d . 1.000 . .
    C C12 0.3020(3) -0.08501(18) 0.3532(2) 0.0865(9) Uani d . 1.000 . .
    C C13 -0.0748(2) 0.13359(16) 0.0683(2) 0.0753(7) Uani d . 1.000 . .
    H H1 0.028(2) 0.0955(14) 0.576(2) 0.065(6) Uiso d . 1.000 . .
    H H1A 0.65040 0.11310 1.31480 0.1240 Uiso c R 1.000 . .
    H H1B 0.56700 0.03290 1.20440 0.1240 Uiso c R 1.000 . .
    H H1C 0.47210 0.11050 1.24280 0.1240 Uiso c R 1.000 . .
    H H3 0.57060 0.20510 0.89760 0.0710 Uiso c R 1.000 . .
    H H4 0.38920 0.19290 0.67460 0.0680 Uiso c R 1.000 . .
    H H6 0.09880 0.08260 0.81800 0.0720 Uiso c R 1.000 . .
    H H7 0.28420 0.09220 1.04290 0.0770 Uiso c R 1.000 . .
    H H8 0.22250 0.16810 0.47710 0.0630 Uiso c R 1.000 . .
    H H9A -0.02650 0.20710 0.32900 0.0690 Uiso c R 1.000 . .
    H H9B -0.07490 0.09790 0.32100 0.0690 Uiso c R 1.000 . .
    H H10 0.13190 0.17330 0.21760 0.0700 Uiso c R 1.000 . .
    H H11 0.32240 0.06250 0.36270 0.0710 Uiso c R 1.000 . .
    H H12A 0.33440 -0.09200 0.27890 0.1300 Uiso c R 1.000 . .
    H H12B 0.22330 -0.13120 0.34140 0.1300 Uiso c R 1.000 . .
    H H12C 0.38680 -0.09610 0.44080 0.1300 Uiso c R 1.000 . .
    H H13A -0.03690 0.12280 -0.00170 0.1130 Uiso c R 1.000 . .
    H H13B -0.11850 0.19710 0.05700 0.1130 Uiso c R 1.000 . .
    H H13C -0.15100 0.08610 0.05900 0.1130 Uiso c R 1.000 . .
loop_
    _atom_site_aniso_label
    _atom_site_aniso_U_11
    _atom_site_aniso_U_22
    _atom_site_aniso_U_33
    _atom_site_aniso_U_12
    _atom_site_aniso_U_13
    _atom_site_aniso_U_23
    O1 0.0820(9) 0.0918(10) 0.0602(8) -0.0148(8) 0.0302(7) 0.0000(7)
    O2 0.0582(6) 0.0538(7) 0.0540(7) 0.0064(5) 0.0281(5) 0.0009(5)
    O3 0.0587(7) 0.0601(7) 0.0520(7) -0.0045(5) 0.0243(6) -0.0050(5)
    N1 0.0539(8) 0.0563(9) 0.0579(9) -0.0016(6) 0.0270(7) -0.0055(6)
    C1 0.1004(16) 0.0807(14) 0.0697(13) 0.0130(12) 0.0384(12) 0.0102(11)
    C2 0.0630(10) 0.0509(9) 0.0562(10) -0.0005(8) 0.0262(8) -0.0032(7)
    C3 0.0561(9) 0.0619(11) 0.0642(11) -0.0034(8) 0.0297(9) 0.0005(8)
    C4 0.0596(10) 0.0594(10) 0.0575(10) 0.0003(8) 0.0317(8) 0.0031(8)
    C5 0.0566(9) 0.0365(7) 0.0551(9) 0.0039(6) 0.0281(8) -0.0046(6)
    C6 0.0675(10) 0.0547(10) 0.0676(11) -0.0132(8) 0.0381(9) -0.0071(8)
    C7 0.0876(13) 0.0588(11) 0.0595(11) -0.0108(9) 0.0439(10) -0.0019(8)
    C8 0.0576(9) 0.0466(9) 0.0546(10) -0.0039(7) 0.0258(8) -0.0028(7)
    C9 0.0642(10) 0.0461(9) 0.0591(10) 0.0038(7) 0.0228(8) 0.0013(7)
    C10 0.0661(10) 0.0501(10) 0.0569(10) -0.0124(8) 0.0231(8) 0.0030(7)
    C11 0.0503(9) 0.0752(12) 0.0559(10) -0.0014(8) 0.0259(8) -0.0070(8)
    C12 0.0845(14) 0.1010(17) 0.0764(14) 0.0342(12) 0.0356(12) -0.0071(12)
    C13 0.0867(14) 0.0712(13) 0.0582(11) -0.0038(11) 0.0200(10) 0.0090(9)
_geom_special_details
;
 Bond distances, angles etc. have been calculated using the
 rounded fractional coordinates. All su's are estimated
 from the variances of the (full) variance-covariance matrix.
 The cell esds are taken into account in the estimation of
 distances, angles and torsion angles
;
loop_
    _geom_bond_atom_site_label_1
    _geom_bond_atom_site_label_2
    _geom_bond_site_symmetry_1
    _geom_bond_site_symmetry_2
    _geom_bond_distance
    _geom_bond_publ_flag
    O1 C1 . . 1.399(3) no
    O1 C2 . . 1.385(2) no
    O2 C8 . . 1.455(2) no
    O2 C11 . . 1.413(2) no
    O3 C10 . . 1.439(2) no
    O3 C11 . . 1.407(2) no
    N1 C5 . . 1.407(2) no
    N1 C8 . . 1.421(2) no
    N1 H1 . . 0.87(2) no
    C2 C7 . . 1.379(3) no
    C2 C3 . . 1.377(3) no
    C3 C4 . . 1.371(3) no
    C4 C5 . . 1.398(3) no
    C5 C6 . . 1.380(3) no
    C6 C7 . . 1.391(3) no
    C8 C9 . . 1.504(2) no
    C9 C10 . . 1.520(3) no
    C10 C13 . . 1.506(3) no
    C11 C12 . . 1.499(3) no
    C1 H1A . . 0.9600 no
    C1 H1B . . 0.9600 no
    C1 H1C . . 0.9600 no
    C3 H3 . . 0.9300 no
    C4 H4 . . 0.9300 no
    C6 H6 . . 0.9300 no
    C7 H7 . . 0.9300 no
    C8 H8 . . 0.9800 no
    C9 H9A . . 0.9700 no
    C9 H9B . . 0.9700 no
    C10 H10 . . 0.9800 no
    C11 H11 . . 0.9800 no
    C12 H12A . . 0.9600 no
    C12 H12B . . 0.9600 no
    C12 H12C . . 0.9600 no
    C13 H13A . . 0.9600 no
    C13 H13B . . 0.9600 no
    C13 H13C . . 0.9600 no
loop_
    _geom_angle_atom_site_label_1
    _geom_angle_atom_site_label_2
    _geom_angle_atom_site_label_3
    _geom_angle_site_symmetry_1
    _geom_angle_site_symmetry_2
    _geom_angle_site_symmetry_3
    _geom_angle
    _geom_angle_publ_flag
    C1 O1 C2 . . . 117.08(17) no
    C8 O2 C11 . . . 110.86(13) no
    C10 O3 C11 . . . 112.07(13) no
    C5 N1 C8 . . . 120.95(16) no
    C8 N1 H1 . . . 111.9(13) no
    C5 N1 H1 . . . 115.4(13) no
    O1 C2 C7 . . . 124.74(17) no
    O1 C2 C3 . . . 116.39(18) no
    C3 C2 C7 . . . 118.86(17) no
    C2 C3 C4 . . . 121.14(19) no
    C3 C4 C5 . . . 121.08(17) no
    C4 C5 C6 . . . 117.26(16) no
    N1 C5 C6 . . . 120.25(17) no
    N1 C5 C4 . . . 122.40(16) no
    C5 C6 C7 . . . 121.66(19) no
    C2 C7 C6 . . . 119.98(18) no
    N1 C8 C9 . . . 113.75(16) no
    O2 C8 N1 . . . 109.21(13) no
    O2 C8 C9 . . . 108.07(13) no
    C8 C9 C10 . . . 110.04(16) no
    O3 C10 C13 . . . 107.55(14) no
    C9 C10 C13 . . . 114.46(17) no
    O3 C10 C9 . . . 109.30(14) no
    O3 C11 C12 . . . 108.48(15) no
    O2 C11 O3 . . . 111.45(15) no
    O2 C11 C12 . . . 108.56(16) no
    O1 C1 H1A . . . 109.00 no
    O1 C1 H1B . . . 109.00 no
    O1 C1 H1C . . . 109.00 no
    H1A C1 H1B . . . 109.00 no
    H1A C1 H1C . . . 110.00 no
    H1B C1 H1C . . . 109.00 no
    C2 C3 H3 . . . 119.00 no
    C4 C3 H3 . . . 119.00 no
    C3 C4 H4 . . . 119.00 no
    C5 C4 H4 . . . 119.00 no
    C5 C6 H6 . . . 119.00 no
    C7 C6 H6 . . . 119.00 no
    C2 C7 H7 . . . 120.00 no
    C6 C7 H7 . . . 120.00 no
    O2 C8 H8 . . . 109.00 no
    N1 C8 H8 . . . 109.00 no
    C9 C8 H8 . . . 109.00 no
    C8 C9 H9A . . . 110.00 no
    C8 C9 H9B . . . 110.00 no
    C10 C9 H9A . . . 110.00 no
    C10 C9 H9B . . . 110.00 no
    H9A C9 H9B . . . 108.00 no
    O3 C10 H10 . . . 108.00 no
    C9 C10 H10 . . . 108.00 no
    C13 C10 H10 . . . 108.00 no
    O2 C11 H11 . . . 109.00 no
    O3 C11 H11 . . . 109.00 no
    C12 C11 H11 . . . 109.00 no
    C11 C12 H12A . . . 109.00 no
    C11 C12 H12B . . . 110.00 no
    C11 C12 H12C . . . 109.00 no
    H12A C12 H12B . . . 109.00 no
    H12A C12 H12C . . . 109.00 no
    H12B C12 H12C . . . 109.00 no
    C10 C13 H13A . . . 109.00 no
    C10 C13 H13B . . . 109.00 no
    C10 C13 H13C . . . 109.00 no
    H13A C13 H13B . . . 109.00 no
    H13A C13 H13C . . . 109.00 no
    H13B C13 H13C . . . 110.00 no
loop_
    _geom_torsion_atom_site_label_1
    _geom_torsion_atom_site_label_2
    _geom_torsion_atom_site_label_3
    _geom_torsion_atom_site_label_4
    _geom_torsion_site_symmetry_1
    _geom_torsion_site_symmetry_2
    _geom_torsion_site_symmetry_3
    _geom_torsion_site_symmetry_4
    _geom_torsion
    _geom_torsion_publ_flag
    C1 O1 C2 C3 . . . . -156.71(19) no
    C1 O1 C2 C7 . . . . 24.7(3) no
    C11 O2 C8 N1 . . . . -176.31(14) no
    C11 O2 C8 C9 . . . . 59.47(19) no
    C8 O2 C11 O3 . . . . -62.20(18) no
    C8 O2 C11 C12 . . . . 178.39(16) no
    C11 O3 C10 C9 . . . . -55.69(19) no
    C11 O3 C10 C13 . . . . 179.51(15) no
    C10 O3 C11 O2 . . . . 60.39(19) no
    C10 O3 C11 C12 . . . . 179.85(17) no
    C8 N1 C5 C4 . . . . 28.2(2) no
    C8 N1 C5 C6 . . . . -155.40(16) no
    C5 N1 C8 O2 . . . . 72.63(19) no
    C5 N1 C8 C9 . . . . -166.56(15) no
    O1 C2 C3 C4 . . . . -179.91(17) no
    O1 C2 C7 C6 . . . . 179.13(17) no
    C3 C2 C7 C6 . . . . 0.5(3) no
    C7 C2 C3 C4 . . . . -1.2(3) no
    C2 C3 C4 C5 . . . . 0.5(3) no
    C3 C4 C5 N1 . . . . 177.38(17) no
    C3 C4 C5 C6 . . . . 0.9(3) no
    N1 C5 C6 C7 . . . . -178.12(16) no
    C4 C5 C6 C7 . . . . -1.6(3) no
    C5 C6 C7 C2 . . . . 0.9(3) no
    O2 C8 C9 C10 . . . . -55.53(18) no
    N1 C8 C9 C10 . . . . -176.99(14) no
    C8 C9 C10 O3 . . . . 53.91(19) no
    C8 C9 C10 C13 . . . . 174.58(15) no
loop_
    _geom_hbond_atom_site_label_D
    _geom_hbond_atom_site_label_H
    _geom_hbond_atom_site_label_A
    _geom_hbond_site_symmetry_A
    _geom_hbond_distance_DH
    _geom_hbond_distance_HA
    _geom_hbond_distance_DA
    _geom_hbond_angle_DHA
    C6 H6 O3 3_556 0.93 2.51 3.407(2) 162
    C1 H1B Cg1 3_657 0.96 2.77 3.700(3) 163
_iucr_refine_instructions_details
;
TITL PANI in P2(1)/c
CELL  0.71073   9.6472  13.8194  10.5384   90.000  114.355   90.000
ZERR     4.00   0.0006   0.0008   0.0006    0.000    0.003    0.000
LATT   1
SYMM  - X, 1/2 + Y, 1/2 - Z
SFAC  C    H    N    O
UNIT  52   76   4    12
MERG   2
FMAP   2
PLAN   20
SIZE     0.15   0.20   0.25
ACTA
BOND   $H
CONF
L.S.  10
WGHT    0.070800    0.303000
FVAR       0.21098
H1    2    0.028118    0.095473    0.575732    11.00000    0.06549
MOLE    1
O3    4    0.118906    0.030284    0.221283    11.00000    0.05868    0.06015 =
         0.05201   -0.00500    0.02428   -0.00452
O2    4    0.196896    0.024591    0.461951    11.00000    0.05817    0.05380 =
         0.05397    0.00091    0.02810    0.00645
C5    1    0.222733    0.134650    0.720397    11.00000    0.05660    0.03649 =
         0.05508   -0.00462    0.02807    0.00387
N1    3    0.106564    0.130108    0.584871    11.00000    0.05393    0.05630 =
         0.05791   -0.00548    0.02696   -0.00156
C8    1    0.141587    0.121835    0.466951    11.00000    0.05763    0.04663 =
         0.05463   -0.00283    0.02576   -0.00387
AFIX  13
H8    2    0.222535    0.168057    0.477101    11.00000   -1.20000
AFIX   0
C6    1    0.194488    0.106362    0.833127    11.00000    0.06747    0.05467 =
         0.06758   -0.00712    0.03808   -0.01320
AFIX  43
H6    2    0.098789    0.082550    0.818049    11.00000   -1.20000
AFIX   0
C3    1    0.475871    0.179332    0.881873    11.00000    0.05606    0.06193 =
         0.06421    0.00054    0.02973   -0.00342
AFIX  43
H3    2    0.570640    0.205081    0.897615    11.00000   -1.20000
AFIX   0
C9    1    0.008251    0.141035    0.330686    11.00000    0.06417    0.04615 =
         0.05909    0.00134    0.02280    0.00381
AFIX  23
H9A   2   -0.026518    0.207077    0.329013    11.00000   -1.20000
H9B   2   -0.074851    0.097899    0.320978    11.00000   -1.20000
AFIX   0
O1    4    0.565422    0.159493    1.123817    11.00000    0.08200    0.09182 =
         0.06016   -0.00005    0.03015   -0.01478
C2    1    0.447489    0.148958    0.993273    11.00000    0.06303    0.05089 =
         0.05623   -0.00324    0.02619   -0.00047
C4    1    0.366872    0.172290    0.748097    11.00000    0.05955    0.05939 =
         0.05753    0.00314    0.03173    0.00029
AFIX  43
H4    2    0.389185    0.192886    0.674593    11.00000   -1.20000
AFIX   0
C10   1    0.054104    0.125345    0.210469    11.00000    0.06610    0.05015 =
         0.05686    0.00295    0.02314   -0.01237
AFIX  13
H10   2    0.131869    0.173250    0.217570    11.00000   -1.20000
AFIX   0
C11   1    0.242033    0.015381    0.350854    11.00000    0.05027    0.07519 =
         0.05591   -0.00704    0.02585   -0.00141
AFIX  13
H11   2    0.322370    0.062486    0.362652    11.00000   -1.20000
AFIX   0
C7    1    0.305631    0.112586    0.968752    11.00000    0.08759    0.05875 =
         0.05951   -0.00189    0.04386   -0.01081
AFIX  43
H7    2    0.284226    0.092211    1.042861    11.00000   -1.20000
AFIX   0
C13   1   -0.074754    0.133590    0.068298    11.00000    0.08674    0.07118 =
         0.05819    0.00902    0.02004   -0.00378
AFIX  33
H13A  2   -0.036920    0.122800   -0.001696    11.00000   -1.50000
H13B  2   -0.118509    0.197118    0.056953    11.00000   -1.50000
H13C  2   -0.150993    0.086109    0.058988    11.00000   -1.50000
AFIX   0
C12   1    0.302024   -0.085011    0.353206    11.00000    0.08448    0.10100 =
         0.07636   -0.00713    0.03562    0.03423
AFIX  33
H12A  2    0.334445   -0.092033    0.278944    11.00000   -1.50000
H12B  2    0.223271   -0.131175    0.341368    11.00000   -1.50000
H12C  2    0.386761   -0.096097    0.440810    11.00000   -1.50000
AFIX   0
C1    1    0.563594    0.099296    1.229762    11.00000    0.10038    0.08070 =
         0.06975    0.01021    0.03840    0.01300
AFIX  33
H1A   2    0.650373    0.113144    1.314782    11.00000   -1.50000
H1B   2    0.567017    0.032899    1.204423    11.00000   -1.50000
H1C   2    0.472135    0.110517    1.242818    11.00000   -1.50000
HKLF 4
REM  PANI in P2(1)/c
REM R1 =  0.0527 for   2133 Fo > 4sig(Fo)  and  0.0778 for all   3169 data
REM    158 parameters refined using      0 restraints
END
WGHT      0.0684      0.3113
REM Highest difference peak  0.263,  deepest hole -0.209,  1-sigma level  0.042
Q1    1   0.4678  0.1224  1.1429  11.00000  0.05    0.26
Q2    1   0.4617  0.1282  0.9168  11.00000  0.05    0.22
Q3    1   0.2031  0.1099  0.9608  11.00000  0.05    0.20
Q4    1   0.1194 -0.0123  0.4698  11.00000  0.05    0.19
Q5    1   0.5037  0.0232  1.1950  11.00000  0.05    0.14
Q6    1   0.3188  0.1204  0.7435  11.00000  0.05    0.14
Q7    1   0.0808  0.0720  0.2191  11.00000  0.05    0.14
Q8    1   0.1940  0.0147  0.4084  11.00000  0.05    0.14
Q9    1  -0.0554  0.2048  0.0447  11.00000  0.05    0.13
Q10   1   0.2237  0.0112  0.5421  11.00000  0.05    0.13
Q11   1   0.1924  0.1535  0.2056  11.00000  0.05    0.12
Q12   1   0.2363  0.1510  0.2635  11.00000  0.05    0.12
Q13   1   0.0807  0.0061  0.2605  11.00000  0.05    0.12
Q14   1  -0.0198  0.0184  0.5958  11.00000  0.05    0.12
Q15   1   0.3077  0.1055  0.3623  11.00000  0.05    0.11
Q16   1   0.2108  0.0295  0.2244  11.00000  0.05    0.11
Q17   1   0.1803  0.0657  0.4672  11.00000  0.05    0.11
Q18   1   0.1536  0.1277  0.2191  11.00000  0.05    0.11
Q19   1   0.1972  0.1509  0.1177  11.00000  0.05    0.11
Q20   1   0.6427  0.0038  1.0792  11.00000  0.05    0.11
;
