# Supplementary material for: N-(4-Meth­oxy­phen­yl)-2,6-dimethyl-1,3-dioxan-4-amine
Source: Acta Crystallogr Sect E Struct Rep Online. 2013 Aug 31;69(Pt 9):o1490. doi: 10.1107/S1600536813023763 (PMC3884457; doi:10.1107/S1600536813023763)
Supplement: Supplementary file 2 [file e-69-o1490-Isup2.hkl]

#
# h,k,l, Fc-squared, Fo-squared, sigma(Fo-squared) and status flag
#
data_I
_shelx_title ' PANI in P2(1)/c'
_shelx_refln_list_code          4
_shelx_F_calc_maximum      152.46
_exptl_crystal_F_000       512.00
_reflns_d_resolution_high  0.7494
 
loop_
 _symmetry_equiv_pos_as_xyz
 'x, y, z'
 '-x, y+1/2, -z+1/2'
 '-x, -y, -z'
 'x, -y-1/2, z-1/2'
 
_cell_length_a     9.6472
_cell_length_b    13.8194
_cell_length_c    10.5384
_cell_angle_alpha  90.000
_cell_angle_beta  114.355
_cell_angle_gamma  90.000
 
_shelx_F_squared_multiplier     1.000
 
loop_
 _refln_index_h
 _refln_index_k
 _refln_index_l
 _refln_F_squared_calc
 _refln_F_squared_meas
 _refln_F_squared_sigma
 _refln_observed_status
   1   0   0      640.06      716.00      9.64 o
   2   0   0      172.44      135.09      1.90 o
   3   0   0     1817.00     1883.11     24.38 o
   4   0   0       17.82       15.08      0.48 o
   5   0   0        0.32        0.08      0.17 o
   6   0   0       76.17       76.90      1.41 o
   7   0   0        0.48        0.66      0.21 o
   8   0   0        3.39        7.16      0.86 o
   9   0   0      105.73      113.52      3.41 o
  10   0   0        1.46        3.65      1.57 o
  11   0   0        0.12        0.48      1.02 o
   1   1   0     4839.50     4891.34     43.11 o
   2   1   0     1383.39     1367.60     13.62 o
   3   1   0        8.24        6.05      0.32 o
   4   1   0        6.03       13.02      0.30 o
   5   1   0       64.73       49.92      0.70 o
   6   1   0       11.00       11.20      0.36 o
   7   1   0        1.93        3.60      0.32 o
   8   1   0       42.74       46.66      1.88 o
   9   1   0       35.46       43.27      1.45 o
  10   1   0        0.00        0.12      0.61 o
  11   1   0       10.72       14.22      1.28 o
   0   2   0     2398.25     2545.06     34.05 o
   1   2   0     2095.12     2126.31     18.00 o
   2   2   0     4242.23     4190.72     42.97 o
   3   2   0      396.42      440.74      4.24 o
   4   2   0        8.21        6.97      0.23 o
   5   2   0        1.71        4.45      0.22 o
   6   2   0        3.00        2.18      0.20 o
   7   2   0        1.48        1.30      0.35 o
   8   2   0        0.05        1.00      0.53 o
   9   2   0        7.24       10.43      0.84 o
  10   2   0        4.15        3.68      0.85 o
  11   2   0        2.26        2.98      0.99 o
   1   3   0     3177.49     3299.65     27.85 o
   2   3   0     4711.47     4694.32     38.90 o
   3   3   0       58.38       55.67      0.68 o
   4   3   0       29.55       40.01      0.58 o
   5   3   0       26.20       22.21      0.42 o
   6   3   0        8.42        7.09      0.29 o
   7   3   0        1.82        1.19      0.35 o
   8   3   0       10.75       13.62      0.86 o
   9   3   0        0.36        1.17      0.61 o
  10   3   0        9.43        8.07      1.48 o
  11   3   0        3.26        3.93      0.99 o
   0   4   0    23244.17    20906.48    761.17 o
   1   4   0       90.83       64.70      0.67 o
   2   4   0     1726.57     1705.73     14.40 o
   3   4   0      182.84      184.54      1.65 o
   4   4   0        0.74       -0.03      0.14 o
   5   4   0       26.13       23.07      0.44 o
   6   4   0       11.68       11.02      0.48 o
   7   4   0       25.88       29.54      0.96 o
   8   4   0       34.73       38.82      1.33 o
   9   4   0        4.42        4.62      0.72 o
  10   4   0        0.04        0.12      0.76 o
  11   4   0        0.15       -0.46      0.86 o
   1   5   0      145.42      162.75      1.51 o
   2   5   0      121.74      136.95      1.33 o
   3   5   0       19.39       27.55      0.45 o
   4   5   0       56.48       50.85      0.67 o
   5   5   0        0.02        0.43      0.16 o
   6   5   0        1.05        1.16      0.25 o
   7   5   0       30.48       32.64      0.88 o
   8   5   0        1.25        1.39      0.52 o
   9   5   0       21.81       26.36      1.45 o
  10   5   0        0.08        0.67      0.79 o
  11   5   0        1.48        2.34      0.99 o
   0   6   0     2388.98     2541.31     30.21 o
   1   6   0       62.70       55.39      0.65 o
   2   6   0      379.95      389.21      3.46 o
   3   6   0      375.91      416.77      3.72 o
   4   6   0       13.87       17.13      0.37 o
   5   6   0      102.38      100.67      1.32 o
   6   6   0       21.62       20.23      0.61 o
   7   6   0        9.00       11.54      0.66 o
   8   6   0       34.30       39.86      1.37 o
   9   6   0       13.19       11.14      1.08 o
  10   6   0        4.02        2.09      0.92 o
  11   6   0        1.66        1.85      0.95 o
   1   7   0      141.28      149.73      1.47 o
   2   7   0       48.46       44.25      0.65 o
   3   7   0       14.96       11.68      0.32 o
   4   7   0       44.91       50.61      0.73 o
   5   7   0        0.94        0.45      0.27 o
   6   7   0        0.12        0.30      0.37 o
   7   7   0       11.42       12.00      0.69 o
   8   7   0       16.21       14.94      1.17 o
   9   7   0       10.24       11.14      1.15 o
  10   7   0        2.42        2.38      1.29 o
   0   8   0     2239.06     2551.40     30.42 o
   1   8   0     1521.90     1551.73     12.59 o
   2   8   0       64.38       58.03      0.75 o
   3   8   0       50.03       53.42      0.88 o
   4   8   0        2.85        5.14      0.31 o
   5   8   0        8.46        9.54      0.48 o
   6   8   0       34.77       33.36      0.98 o
   7   8   0        1.99        1.08      0.68 o
   8   8   0        1.13        0.82      0.78 o
   9   8   0        4.23        5.06      0.99 o
  10   8   0        0.17       -1.15      1.15 o
   1   9   0     1023.92     1104.06     10.25 o
   2   9   0      464.29      488.51      4.72 o
   3   9   0        0.02       -0.14      0.27 o
   4   9   0       26.88       27.83      0.72 o
   5   9   0        7.70        8.45      0.50 o
   6   9   0        8.74        7.88      0.70 o
   7   9   0        1.15        0.52      0.71 o
   8   9   0        2.31        2.66      0.82 o
   9   9   0        0.43       -0.97      0.97 o
  10   9   0       16.19       15.82      1.88 o
   0  10   0       10.70       11.64      0.73 o
   1  10   0       17.04       14.14      0.52 o
   2  10   0      183.22      183.66      2.23 o
   3  10   0        1.69        0.67      0.28 o
   4  10   0        0.31       -0.31      0.31 o
   5  10   0        5.04        4.77      0.45 o
   6  10   0        8.02        7.56      0.72 o
   7  10   0        0.93       -0.30      0.65 o
   8  10   0        4.17        4.04      0.91 o
   9  10   0       11.92       10.48      1.25 o
   1  11   0      448.93      451.36      6.29 o
   2  11   0      263.57      262.65      3.93 o
   3  11   0        7.75        5.16      0.54 o
   4  11   0        7.43        9.92      0.75 o
   5  11   0       11.01       10.78      1.57 o
   6  11   0        0.77        0.45      0.79 o
   7  11   0        0.40       -0.57      1.35 o
   8  11   0        0.34       -0.11      0.95 o
   9  11   0        4.12        4.49      1.80 o
   0  12   0      155.70      183.64      4.69 o
   1  12   0      449.48      456.87      7.95 o
   2  12   0        2.75        1.87      0.65 o
   3  12   0       15.01       13.22      0.86 o
   4  12   0       13.18       13.34      0.92 o
   5  12   0        3.76        4.27      1.35 o
   6  12   0        2.38        1.80      1.35 o
   7  12   0        0.05       -0.45      1.12 o
   8  12   0        0.24       -1.35      1.35 o
   1  13   0        7.96        7.79      0.95 o
   2  13   0        0.28       -0.35      0.70 o
   3  13   0        8.12       12.93      1.18 o
   4  13   0        2.08        2.47      1.12 o
   5  13   0       17.00       21.57      2.25 o
   6  13   0        8.90       10.56      1.80 o
   7  13   0        0.28       -0.22      1.57 o
   8  13   0        2.46        2.02      1.80 o
   0  14   0       13.10       14.15      1.80 o
   1  14   0       13.33       15.06      2.02 o
   2  14   0       19.14       18.12      2.13 o
   3  14   0       21.91       18.42      2.02 o
   4  14   0       19.33       22.24      2.25 o
   5  14   0        3.59        6.52      1.80 o
   6  14   0        4.71        4.72      1.57 o
   7  14   0        2.02        0.00      1.57 o
   1  15   0        4.76        4.20      0.95 o
   2  15   0        0.05        0.22      1.35 o
   3  15   0        7.13        7.86      1.80 o
   4  15   0        8.71        8.76      1.80 o
   5  15   0        6.52        8.54      2.02 o
   6  15   0        3.06        4.94      1.80 o
   0  16   0        2.19        1.12      1.35 o
   1  16   0       16.09       15.50      1.43 o
   2  16   0        0.37        2.25      1.57 o
   3  16   0        0.71       -0.90      1.35 o
   4  16   0        0.37        0.45      1.57 o
   5  16   0        4.20        5.17      1.80 o
   1  17   0        7.88        8.54      1.80 o
   2  17   0        6.27        4.72      1.80 o
   3  17   0        0.02       -0.67      1.35 o
   4  17   0        2.53       -0.22      1.57 o
   1  18   0       11.50       10.56      2.02 o
   2  18   0        0.36       -0.67      1.57 o
 -12   1   1        0.86        1.45      1.20 o
 -11   1   1        0.08       -0.22      0.67 o
 -10   1   1        0.17       -0.49      0.53 o
  -9   1   1        3.44        3.68      0.64 o
  -8   1   1        2.78        3.40      0.56 o
  -7   1   1        0.45        0.73      0.35 o
  -6   1   1      161.02      165.87      2.17 o
  -5   1   1      438.37      392.63      4.21 o
  -4   1   1      891.24      892.20      9.12 o
  -3   1   1       51.55       35.08      0.60 o
  -2   1   1     7771.22     7475.83    107.09 o
  -1   1   1     1448.13     1483.54     19.13 o
   0   1   1      196.96      188.08      3.12 o
   1   1   1     2608.47     2709.86     23.79 o
   2   1   1      158.33      173.06      1.71 o
   3   1   1      559.84      519.28      4.91 o
   4   1   1      550.99      544.89      4.99 o
   5   1   1       24.96       27.05      0.52 o
   6   1   1        0.47        0.95      0.30 o
   7   1   1       29.57       32.86      1.09 o
   8   1   1       68.82       64.45      1.67 o
   9   1   1       16.01       13.99      0.95 o
  10   1   1       10.95        8.69      1.08 o
  11   1   1        0.57       -0.56      1.11 o
 -12   2   1        4.47        7.66      1.50 o
 -11   2   1        2.45        4.21      0.80 o
 -10   2   1        0.13        0.55      0.58 o
  -9   2   1        0.69        0.21      0.53 o
  -8   2   1        8.85        7.54      0.67 o
  -7   2   1        2.27        1.14      0.28 o
  -6   2   1        9.20        5.68      0.34 o
  -5   2   1        5.68       15.87      0.38 o
  -4   2   1       46.77       25.32      0.46 o
  -3   2   1     2030.87     1993.79     18.22 o
  -2   2   1    21460.99    18904.35    781.53 o
  -1   2   1     1735.23     1686.74     18.24 o
   0   2   1      145.25      156.02      1.59 o
   1   2   1      270.82      273.50      2.26 o
   2   2   1      199.14      193.76      1.76 o
   3   2   1      465.37      480.57      4.37 o
   4   2   1       32.39       25.82      0.50 o
   5   2   1       35.37       35.82      0.63 o
   6   2   1       77.39       73.46      1.24 o
   7   2   1      383.59      379.83      5.25 o
   8   2   1        5.90       12.23      0.88 o
   9   2   1        0.56        0.07      0.61 o
  10   2   1       20.81       19.79      1.53 o
  11   2   1        0.00        0.91      1.17 o
 -11   3   1        0.04       -0.32      0.65 o
 -10   3   1        6.98        7.44      0.88 o
  -9   3   1        5.59        3.52      0.66 o
  -8   3   1        2.80        2.77      0.56 o
  -7   3   1       12.67       12.08      0.57 o
  -6   3   1        0.01       -0.03      0.16 o
  -5   3   1       63.24       71.27      0.93 o
  -4   3   1     2152.94     2199.97     20.10 o
  -3   3   1     1411.66     1472.45     13.22 o
  -2   3   1       99.42       80.99      0.81 o
  -1   3   1    17130.47    13817.22    418.65 o
   0   3   1     4495.55     4593.48     42.72 o
   1   3   1      564.05      625.43      5.33 o
   2   3   1       11.83        8.73      0.20 o
   3   3   1        6.55        7.22      0.23 o
   4   3   1        0.03        0.02      0.16 o
   5   3   1       82.38       90.76      1.21 o
   6   3   1       50.91       50.48      0.97 o
   7   3   1      135.99      138.34      2.38 o
   8   3   1      326.58      319.24      5.07 o
   9   3   1        2.08        1.50      0.76 o
  10   3   1        0.06       -0.35      0.76 o
  11   3   1        4.15        2.28      1.02 o
 -11   4   1        0.67        0.11      0.86 o
 -10   4   1       10.71       12.10      1.00 o
  -9   4   1       11.31       10.90      0.84 o
  -8   4   1       22.45       17.94      0.96 o
  -7   4   1        4.61        3.70      0.34 o
  -6   4   1        0.07       -0.05      0.18 o
  -5   4   1        0.79        0.44      0.28 o
  -4   4   1      838.71      862.95      7.90 o
  -3   4   1      542.18      569.94      5.05 o
  -2   4   1      103.07       84.19      0.92 o
  -1   4   1      634.17      581.88      5.75 o
   0   4   1      773.09      722.90      6.77 o
   1   4   1       73.06       59.54      0.62 o
   2   4   1       22.02       28.43      0.40 o
   3   4   1       45.64       45.74      0.56 o
   4   4   1        7.10        6.95      0.25 o
   5   4   1       43.63       39.76      0.75 o
   6   4   1       24.79       26.08      1.21 o
   7   4   1       68.41       74.79      1.63 o
   8   4   1       62.82       68.26      2.16 o
   9   4   1        1.83        2.29      1.10 o
  10   4   1        0.09        0.30      0.82 o
  11   4   1        0.02       -0.84      0.84 o
 -11   5   1        0.05       -0.54      0.98 o
 -10   5   1        8.27        8.47      1.08 o
  -9   5   1        1.79        3.44      0.62 o
  -8   5   1        8.96       10.19      0.66 o
  -7   5   1        0.99        0.78      0.35 o
  -6   5   1        0.96        2.22      0.23 o
  -5   5   1      145.10      161.67      1.78 o
  -4   5   1      919.68      968.07      8.85 o
  -3   5   1      173.21      139.25      1.50 o
  -2   5   1     3857.67     3932.33     35.73 o
  -1   5   1      306.95      352.60      3.57 o
   0   5   1       39.78       62.59      0.79 o
   1   5   1      895.98      935.54      7.97 o
   2   5   1        6.72        9.44      0.25 o
   3   5   1        0.77        1.92      0.16 o
   4   5   1       17.70       17.48      0.38 o
   5   5   1      135.10      141.10      1.61 o
   6   5   1        2.42        1.15      0.58 o
   7   5   1      133.88      124.51      2.00 o
   8   5   1       65.25       71.59      2.25 o
   9   5   1        7.38        6.54      0.99 o
  10   5   1       13.23       18.63      1.42 o
 -11   6   1        0.32       -0.75      0.82 o
 -10   6   1        2.02        1.98      0.96 o
  -9   6   1        1.33        0.99      0.54 o
  -8   6   1       15.70       13.30      0.74 o
  -7   6   1       31.08       27.59      0.91 o
  -6   6   1       19.80       23.11      0.63 o
  -5   6   1        3.15        5.64      0.31 o
  -4   6   1      263.80      282.84      2.88 o
  -3   6   1     3190.48     3381.14     30.81 o
  -2   6   1     4571.14     4857.94     44.13 o
  -1   6   1      567.34      589.11      5.09 o
   0   6   1      146.00      155.86      1.55 o
   1   6   1       16.40       13.15      0.29 o
   2   6   1      244.06      286.54      2.87 o
   3   6   1        7.42        5.48      0.24 o
   4   6   1       24.84       26.80      0.61 o
   5   6   1       71.24       71.75      1.05 o
   6   6   1      101.54      103.40      1.49 o
   7   6   1       74.07       83.98      2.02 o
   8   6   1        8.94        8.51      0.99 o
   9   6   1       46.56       47.22      1.94 o
  10   6   1        9.14       11.81      1.51 o
 -11   7   1        0.06       -1.50      1.52 o
 -10   7   1        3.84        3.63      1.58 o
  -9   7   1        3.60        1.37      0.82 o
  -8   7   1       12.36       13.00      1.10 o
  -7   7   1       15.42       15.64      0.77 o
  -6   7   1        2.15        1.81      0.35 o
  -5   7   1        1.78        2.03      0.46 o
  -4   7   1       15.18       17.58      0.52 o
  -3   7   1      161.75      165.67      1.80 o
  -2   7   1      803.41      869.14      8.11 o
  -1   7   1      977.66     1029.82      8.39 o
   0   7   1        8.42        8.67      0.34 o
   1   7   1      197.40      233.42      2.17 o
   2   7   1       21.27       21.75      0.41 o
   3   7   1       69.20       61.14      0.81 o
   4   7   1        0.52        0.37      0.22 o
   5   7   1       33.48       30.51      0.76 o
   6   7   1       24.85       26.40      1.81 o
   7   7   1        0.34        0.36      0.67 o
   8   7   1       72.39       68.51      2.21 o
   9   7   1       15.49       17.91      1.79 o
  10   7   1        1.58        1.74      1.02 o
 -10   8   1        7.00        9.41      1.21 o
  -9   8   1        4.01        3.64      1.02 o
  -8   8   1        1.00        0.68      0.55 o
  -7   8   1       39.00       33.77      1.20 o
  -6   8   1       54.53       59.16      1.32 o
  -5   8   1        0.24       -0.03      0.23 o
  -4   8   1        0.00       -0.22      0.22 o
  -3   8   1      219.88      241.46      2.76 o
  -2   8   1        0.21        0.27      0.21 o
  -1   8   1     1661.10     1683.92     13.64 o
   0   8   1      487.46      517.16      4.54 o
   1   8   1       34.84       36.86      0.55 o
   2   8   1       68.45       61.93      0.77 o
   3   8   1       40.40       37.68      0.78 o
   4   8   1        0.32        0.37      0.24 o
   5   8   1        2.08        2.32      0.35 o
   6   8   1       28.85       26.08      0.98 o
   7   8   1       14.55       11.86      1.95 o
   8   8   1        0.84        1.79      0.82 o
   9   8   1       24.04       33.36      1.81 o
  10   8   1        1.07        0.09      0.95 o
 -10   9   1        0.08       -0.07      1.09 o
  -9   9   1        5.61        7.11      1.77 o
  -8   9   1        6.65        5.89      0.91 o
  -7   9   1       17.94       16.64      1.04 o
  -6   9   1        5.35        4.50      0.54 o
  -5   9   1       13.28       18.18      0.67 o
  -4   9   1       17.14       20.75      0.61 o
  -3   9   1      362.69      344.85      3.83 o
  -2   9   1      316.74      321.28      3.56 o
  -1   9   1       17.55       15.04      0.40 o
   0   9   1      116.70      109.76      1.35 o
   1   9   1       16.98       18.12      0.64 o
   2   9   1        0.09        0.01      0.28 o
   3   9   1       70.44       66.57      1.04 o
   4   9   1        0.01        0.13      0.29 o
   5   9   1        5.63        3.81      0.50 o
   6   9   1        1.16        1.55      0.89 o
   7   9   1        4.33        3.34      0.82 o
   8   9   1        6.27        5.33      0.99 o
   9   9   1       14.22       18.04      1.38 o
 -10  10   1        0.66        0.22      0.95 o
  -9  10   1        0.69        1.35      0.91 o
  -8  10   1        0.00        0.08      0.73 o
  -7  10   1        2.56        2.49      0.73 o
  -6  10   1        5.56        7.38      0.70 o
  -5  10   1       22.12       20.87      0.81 o
  -4  10   1       64.29       54.11      1.11 o
  -3  10   1       74.62       76.81      1.40 o
  -2  10   1      514.64      567.64      6.98 o
  -1  10   1      359.93      355.97      4.23 o
   0  10   1      327.01      343.34      3.81 o
   1  10   1       48.33       46.74      0.83 o
   2  10   1       40.19       33.61      0.77 o
   3  10   1       14.71       12.06      0.55 o
   4  10   1        0.35        0.10      0.60 o
   5  10   1        2.23        1.21      0.62 o
   6  10   1        1.82        0.71      0.86 o
   7  10   1        0.05       -0.67      1.12 o
   8  10   1       20.37       22.67      1.75 o
   9  10   1        2.36        0.36      1.35 o
  -9  11   1        0.07        1.12      1.57 o
  -8  11   1        4.75        5.17      1.80 o
  -7  11   1       17.00       17.35      1.43 o
  -6  11   1        9.29        9.15      0.94 o
  -5  11   1        0.51       -0.18      0.47 o
  -4  11   1        0.01        0.07      0.42 o
  -3  11   1      245.03      250.74      3.73 o
  -2  11   1        6.21        6.53      0.72 o
  -1  11   1       13.75       15.15      0.70 o
   0  11   1       23.31       22.99      0.84 o
   1  11   1        2.99        4.04      0.47 o
   2  11   1        5.61        5.07      0.48 o
   3  11   1       25.27       24.23      0.94 o
   4  11   1        0.51       -0.34      0.79 o
   5  11   1        0.36        0.90      0.90 o
   6  11   1       10.75        9.68      1.27 o
   7  11   1        8.14        9.05      1.27 o
   8  11   1        9.18        8.55      1.43 o
  -9  12   1        4.37        4.94      2.02 o
  -8  12   1        0.90        2.02      1.57 o
  -7  12   1        0.08        1.12      1.35 o
  -6  12   1       11.20        6.96      1.57 o
  -5  12   1        6.00        5.58      0.86 o
  -4  12   1      102.22      102.72      2.54 o
  -3  12   1       65.85       73.17      1.78 o
  -2  12   1       29.46       29.18      1.11 o
  -1  12   1        0.96        0.71      0.68 o
   0  12   1        1.06        0.03      0.68 o
   1  12   1        0.53        1.04      0.55 o
   2  12   1       34.29       35.06      1.59 o
   3  12   1       11.67       12.36      1.57 o
   4  12   1       13.32       12.58      1.80 o
   5  12   1        8.26        7.64      1.57 o
   6  12   1       31.26       35.72      2.92 o
   7  12   1        2.37        2.70      1.57 o
   8  12   1        0.42        0.67      1.57 o
  -8  13   1        0.19       -0.22      1.57 o
  -7  13   1       12.30       15.05      2.25 o
  -6  13   1        0.42        0.90      1.35 o
  -5  13   1        2.37        1.35      1.12 o
  -4  13   1       18.17       18.49      1.34 o
  -3  13   1      115.40       99.25      2.94 o
  -2  13   1        0.77        0.47      0.60 o
  -1  13   1        0.98        0.78      0.60 o
   0  13   1        3.25        2.47      0.79 o
   1  13   1        1.64        1.80      1.01 o
   2  13   1       23.10       20.00      2.02 o
   3  13   1        3.33        4.04      1.35 o
   4  13   1        2.30        4.49      1.57 o
   5  13   1        4.53        4.94      1.57 o
   6  13   1        3.91        5.84      1.80 o
   7  13   1        0.23       -1.35      1.57 o
  -7  14   1        4.92        5.62      2.02 o
  -6  14   1        3.07        2.92      1.57 o
  -5  14   1        7.87        9.21      1.80 o
  -4  14   1        1.47        4.10      1.02 o
  -3  14   1      108.20      115.86      3.41 o
  -2  14   1       45.24       47.26      3.03 o
  -1  14   1        4.30        4.54      0.95 o
   0  14   1        7.68       10.22      1.11 o
   1  14   1        1.86        1.10      0.86 o
   2  14   1        0.04       -0.22      1.12 o
   3  14   1        1.15        2.47      1.35 o
   4  14   1        3.97        4.94      1.57 o
   5  14   1        0.76        0.67      1.57 o
   6  14   1       16.80       16.85      2.47 o
   7  14   1        0.89        0.22      1.80 o
  -7  15   1        3.06        1.35      1.80 o
  -6  15   1        0.77       -0.22      1.35 o
  -5  15   1        3.20        4.72      1.57 o
  -4  15   1        1.95        1.80      1.57 o
  -3  15   1       10.08       11.09      1.46 o
  -2  15   1       32.66       30.58      1.82 o
  -1  15   1        3.35        5.03      1.02 o
   0  15   1       11.19       10.19      1.18 o
   1  15   1        1.57        0.22      1.35 o
   2  15   1       16.90       13.03      1.80 o
   3  15   1        2.11        1.12      1.35 o
   4  15   1        1.36        2.92      1.57 o
   5  15   1        0.73        0.00      1.57 o
   6  15   1        4.08        7.19      2.25 o
  -6  16   1       14.46       15.28      2.47 o
  -5  16   1        3.79        4.72      1.80 o
  -4  16   1        1.94        1.57      1.57 o
  -3  16   1        0.11        0.45      1.35 o
  -2  16   1       14.69       12.05      1.27 o
  -1  16   1       21.76       27.47      1.82 o
   0  16   1        9.76        8.76      1.80 o
   1  16   1        5.38        2.47      1.57 o
   2  16   1        0.03        1.57      1.35 o
   3  16   1        8.46        5.39      1.80 o
   4  16   1        0.02        0.45      1.57 o
   5  16   1        1.59        1.57      1.57 o
  -4  17   1        9.25        4.04      1.80 o
  -3  17   1        0.89       -0.45      1.57 o
  -2  17   1        1.72        2.02      1.57 o
  -1  17   1        1.19        1.12      1.57 o
   0  17   1        0.68        0.67      1.57 o
   1  17   1        4.25        2.47      1.57 o
   2  17   1        2.13        2.92      1.57 o
   3  17   1        4.14        4.72      1.80 o
   4  17   1        4.39        4.72      2.02 o
   0  18   1        0.85        0.90      1.80 o
   1  18   1        0.49        1.12      1.57 o
 -12   0   2        2.94        1.14      1.24 o
 -11   0   2        3.50        1.88      1.02 o
 -10   0   2        9.41        5.18      1.11 o
  -9   0   2        0.53        1.12      0.79 o
  -8   0   2      115.68      110.39      3.17 o
  -7   0   2      104.78       97.86      2.33 o
  -6   0   2      115.93       95.04      1.85 o
  -5   0   2     1135.78     1069.54     15.45 o
  -4   0   2     1539.43     1368.63     27.53 o
  -3   0   2       68.44       56.80      3.71 o
  -2   0   2      445.07      426.05      9.44 o
  -1   0   2     5876.59     5836.49     87.54 o
   0   0   2      807.21      863.29     16.02 o
   1   0   2     3937.31     4098.40     70.59 o
   2   0   2     1522.10     1686.13     21.74 o
   3   0   2      882.93     1028.83     13.49 o
   4   0   2      459.08      515.15      6.49 o
   5   0   2       58.45       72.01      1.55 o
   6   0   2        6.24        3.20      1.91 o
   7   0   2      180.74      173.39      3.82 o
   8   0   2       41.79       38.46      1.89 o
   9   0   2        0.85        2.25      1.35 o
  10   0   2        0.19       -1.35      1.57 o
 -12   1   2        0.36       -0.72      0.72 o
 -11   1   2        0.05       -0.70      0.71 o
 -10   1   2        4.86        5.53      0.77 o
  -9   1   2       16.34       14.76      0.84 o
  -8   1   2       45.63       46.97      1.39 o
  -7   1   2        8.87        9.52      0.60 o
  -6   1   2       10.42       18.89      0.54 o
  -5   1   2      125.03      117.78      1.46 o
  -4   1   2      128.70      135.58      2.04 o
  -3   1   2       37.44       39.56      0.81 o
  -2   1   2      363.86      387.45      6.13 o
  -1   1   2       30.11       22.80      0.61 o
   0   1   2      428.00      465.55      5.35 o
   1   1   2        0.31        2.03      0.17 o
   2   1   2      104.54      122.18      1.19 o
   3   1   2        2.45        0.59      0.26 o
   4   1   2      605.97      637.32      5.82 o
   5   1   2       33.16       35.49      0.76 o
   6   1   2      813.28      800.18      8.44 o
   7   1   2        9.47       12.51      0.68 o
   8   1   2        1.67        1.51      0.58 o
   9   1   2        0.02        0.26      0.76 o
  10   1   2        0.25       -0.95      0.95 o
 -12   2   2        0.01       -0.72      0.72 o
 -11   2   2        7.45        4.71      0.84 o
 -10   2   2        0.09       -0.53      0.53 o
  -9   2   2        3.01        3.33      0.61 o
  -8   2   2       21.44       21.58      0.95 o
  -7   2   2       54.31       46.87      0.97 o
  -6   2   2        1.75        0.88      0.23 o
  -5   2   2      587.07      596.71      6.61 o
  -4   2   2       93.44       92.10      1.44 o
  -3   2   2     2225.41     2175.06     23.60 o
  -2   2   2      501.34      500.98      6.73 o
  -1   2   2     1292.20     1348.04     16.40 o
   0   2   2       69.00       64.14      0.96 o
   1   2   2      683.90      653.42      6.16 o
   2   2   2      244.29      273.09      2.54 o
   3   2   2      277.49      302.40      2.98 o
   4   2   2       45.28       46.04      0.73 o
   5   2   2      216.70      224.26      2.80 o
   6   2   2      192.62      191.10      2.56 o
   7   2   2       44.53       42.12      1.27 o
   8   2   2        7.36        6.86      0.92 o
   9   2   2       10.11        9.96      1.29 o
  10   2   2        2.53        2.47      1.35 o
 -12   3   2        0.93       -0.67      0.75 o
 -11   3   2        0.24       -0.08      0.68 o
 -10   3   2        0.02       -0.26      0.61 o
  -9   3   2        2.60        3.03      0.58 o
  -8   3   2        9.97       10.39      0.70 o
  -7   3   2        9.51        8.19      0.41 o
  -6   3   2       10.70       13.23      0.45 o
  -5   3   2      171.36      153.96      1.87 o
  -4   3   2        0.30        0.09      0.12 o
  -3   3   2       58.41       63.45      0.89 o
  -2   3   2     3213.93     3214.13     36.04 o
  -1   3   2      530.07      582.06      6.40 o
   0   3   2      432.08      450.38      4.20 o
   1   3   2      126.24      117.03      1.18 o
   2   3   2      103.14      117.03      1.11 o
   3   3   2       22.67       17.75      0.42 o
   4   3   2      160.82      158.14      1.75 o
   5   3   2      280.98      268.82      3.29 o
   6   3   2      201.14      203.73      2.70 o
   7   3   2       10.28       14.34      0.81 o
   8   3   2        1.29        0.10      0.73 o
   9   3   2        0.08       -0.44      0.76 o
  10   3   2        0.03       -0.82      0.82 o
 -12   4   2        0.00       -0.81      0.81 o
 -11   4   2        2.02        0.61      0.76 o
 -10   4   2        1.52        0.45      0.67 o
  -9   4   2       22.68       24.31      1.12 o
  -8   4   2        0.15        0.06      0.45 o
  -7   4   2       35.10       35.77      0.83 o
  -6   4   2       23.17       18.89      0.56 o
  -5   4   2     1260.76     1251.98     11.89 o
  -4   4   2      414.36      466.49      4.58 o
  -3   4   2      487.27      489.35      4.99 o
  -2   4   2      794.30      796.27      8.70 o
   0   4   2        3.32        1.14      0.10 o
   1   4   2       95.02      109.86      1.05 o
   2   4   2       35.27       37.48      0.47 o
   3   4   2       60.05       53.50      0.64 o
   4   4   2      523.66      544.87      5.76 o
   5   4   2      632.73      625.08      7.03 o
   6   4   2       67.34       70.12      1.41 o
   7   4   2      214.11      191.00      3.52 o
   8   4   2       56.48       56.90      1.98 o
   9   4   2        0.12       -0.76      0.76 o
  10   4   2        3.59        2.61      0.91 o
 -11   5   2        0.00       -0.19      0.64 o
 -10   5   2       11.08       10.14      0.84 o
  -9   5   2        0.15       -0.47      0.47 o
  -8   5   2       33.45       34.49      1.10 o
  -7   5   2        0.11        0.41      0.28 o
  -6   5   2      100.41      113.50      1.47 o
  -5   5   2      106.39      106.50      1.45 o
  -4   5   2       20.33       17.83      0.58 o
  -3   5   2      768.52      809.43      7.85 o
  -2   5   2      121.57      138.55      1.43 o
  -1   5   2       69.32       85.02      0.95 o
   0   5   2      419.60      417.99      4.20 o
   1   5   2       23.58       18.35      0.29 o
   2   5   2        0.22        0.02      0.11 o
   3   5   2       26.98       30.34      0.48 o
   4   5   2       39.78       41.92      0.71 o
   5   5   2        4.85        5.99      0.51 o
   6   5   2      959.55      909.04     12.01 o
   7   5   2       61.11       55.93      1.65 o
   8   5   2        3.59        3.73      0.89 o
   9   5   2        4.66        4.99      1.02 o
  10   5   2        0.53       -0.84      0.84 o
 -11   6   2        7.00        9.21      1.21 o
 -10   6   2        4.24        2.62      0.68 o
  -9   6   2       10.33        8.81      0.75 o
  -8   6   2       65.38       61.78      1.46 o
  -7   6   2        0.08        0.09      0.29 o
  -6   6   2       11.48       14.72      0.44 o
  -5   6   2      200.27      204.23      2.16 o
  -4   6   2      550.27      542.38      5.43 o
  -3   6   2      922.61      872.43      8.14 o
  -2   6   2      167.28      133.40      1.41 o
  -1   6   2       82.19       72.48      0.88 o
   0   6   2        7.24        5.76      0.31 o
   1   6   2       93.54      100.98      1.06 o
   2   6   2        2.26        2.32      0.17 o
   3   6   2       47.08       40.34      0.64 o
   4   6   2       18.96       21.64      0.64 o
   5   6   2      147.01      146.90      2.14 o
   6   6   2        5.15       11.47      0.94 o
   7   6   2        1.33        1.06      0.76 o
   8   6   2       55.37       59.76      2.08 o
   9   6   2        6.92        5.93      1.08 o
  10   6   2        0.01       -0.81      0.81 o
 -11   7   2        0.13       -0.52      0.91 o
 -10   7   2        3.33        4.04      0.84 o
  -9   7   2       43.40       40.95      1.30 o
  -8   7   2        0.88       -0.17      0.48 o
  -7   7   2       10.92       11.71      0.64 o
  -6   7   2      198.55      204.06      2.49 o
  -5   7   2       80.80       88.44      1.26 o
  -4   7   2        0.03        0.27      0.20 o
  -3   7   2      314.69      331.61      3.28 o
  -2   7   2      123.72      106.00      1.20 o
  -1   7   2      149.31      155.11      1.68 o
   0   7   2       73.34       79.41      1.02 o
   1   7   2      127.77      122.67      1.22 o
   2   7   2       39.93       37.15      0.53 o
   3   7   2      179.84      178.06      2.00 o
   4   7   2      273.35      256.44      3.24 o
   5   7   2      181.97      165.63      2.56 o
   6   7   2      169.95      166.79      3.14 o
   7   7   2       86.97       93.19      2.54 o
   8   7   2        6.73        7.73      1.02 o
   9   7   2        7.16        5.69      1.08 o
 -11   8   2       10.80       12.29      1.34 o
 -10   8   2        0.04       -0.55      0.93 o
  -9   8   2        0.03       -0.17      0.49 o
  -8   8   2       16.87       14.66      1.15 o
  -7   8   2       27.77       27.00      1.09 o
  -6   8   2        5.19        9.89      0.53 o
  -5   8   2       63.90       64.42      1.12 o
  -4   8   2      174.27      202.73      2.28 o
  -3   8   2       90.93       87.28      1.15 o
  -2   8   2       19.10       28.98      0.52 o
  -1   8   2       52.01       66.32      0.93 o
   0   8   2       79.57       71.42      0.99 o
   1   8   2        0.04       -0.06      0.12 o
   2   8   2        0.06        0.28      0.17 o
   3   8   2       69.00       65.77      1.03 o
   4   8   2      213.49      216.82      2.86 o
   5   8   2       70.36       68.30      1.56 o
   6   8   2       35.69       34.66      1.28 o
   7   8   2        3.19        3.70      0.89 o
   8   8   2       13.28       12.56      1.21 o
   9   8   2        0.30        0.52      1.52 o
 -10   9   2        5.84        8.98      1.15 o
  -9   9   2        6.53        3.63      0.82 o
  -8   9   2        0.05        0.10      0.58 o
  -7   9   2       57.18       51.53      1.45 o
  -6   9   2       37.38       33.46      1.11 o
  -5   9   2        2.08        2.49      0.36 o
  -4   9   2        5.24        5.52      0.34 o
  -3   9   2       40.80       40.79      0.85 o
  -2   9   2      240.56      246.09      2.84 o
  -1   9   2        5.16        4.36      0.34 o
   0   9   2       21.34       24.83      0.65 o
   1   9   2        0.22       -0.02      0.15 o
   2   9   2       13.25       12.51      0.49 o
   3   9   2       73.84       70.93      1.52 o
   4   9   2      232.44      219.60      3.43 o
   5   9   2      106.32      109.52      2.59 o
   6   9   2       32.88       30.78      1.45 o
   7   9   2        1.69        2.10      0.82 o
   8   9   2        0.14        0.42      1.18 o
   9   9   2        0.62       -1.08      1.08 o
 -10  10   2        1.68        4.43      1.91 o
  -9  10   2        0.04       -0.34      0.95 o
  -8  10   2       28.40       29.17      1.42 o
  -7  10   2        0.07        0.66      0.68 o
  -6  10   2       30.10       28.20      1.28 o
  -5  10   2        0.91        1.07      0.60 o
  -4  10   2        2.99        2.72      0.41 o
  -3  10   2      250.02      230.62      2.95 o
  -2  10   2      135.10      122.81      1.65 o
  -1  10   2        0.15       -0.25      0.25 o
   0  10   2        1.51        0.46      0.30 o
   1  10   2      231.93      244.70      3.26 o
   2  10   2        1.72        1.48      0.38 o
   3  10   2        3.46        4.85      0.64 o
   4  10   2        0.77        1.39      0.86 o
   5  10   2        0.77        2.47      0.95 o
   6  10   2        8.54        9.48      1.57 o
   7  10   2        0.44       -0.79      1.02 o
   8  10   2        1.36       -1.15      1.24 o
 -10  11   2        0.37        2.47      1.80 o
  -9  11   2        0.03       -0.54      1.12 o
  -8  11   2        1.38        0.90      0.95 o
  -7  11   2        2.00        0.58      0.65 o
  -6  11   2        8.15        8.14      0.89 o
  -5  11   2        0.17       -0.52      0.52 o
  -4  11   2        1.10        1.16      0.50 o
  -3  11   2       79.82       82.36      1.68 o
  -2  11   2      154.51      142.05      2.18 o
  -1  11   2        0.17        0.11      0.33 o
   0  11   2       56.04       58.85      1.19 o
   1  11   2       87.91       82.30      1.57 o
   2  11   2       19.97       20.82      1.12 o
   3  11   2        0.51        1.14      0.84 o
   4  11   2        7.25        7.10      1.24 o
   5  11   2       67.68       62.85      2.54 o
   6  11   2        0.24        1.57      0.95 o
   7  11   2        0.41       -0.95      1.02 o
   8  11   2        7.17        8.44      1.50 o
  -9  12   2        0.33       -0.45      1.57 o
  -8  12   2        0.97        0.45      1.35 o
  -7  12   2        0.66       -0.22      1.35 o
  -6  12   2        0.49        0.31      0.86 o
  -5  12   2        2.36        2.27      1.01 o
  -4  12   2       32.41       34.60      1.75 o
  -3  12   2       21.39       19.78      1.17 o
  -2  12   2       11.64       11.91      0.72 o
  -1  12   2        1.26        1.14      0.47 o
   0  12   2        4.44        3.80      0.54 o
   1  12   2       51.23       46.94      2.06 o
   2  12   2        3.56        2.57      0.87 o
   3  12   2        6.17        5.43      1.46 o
   4  12   2       19.22       18.47      1.43 o
   5  12   2       25.23       23.71      1.75 o
   6  12   2        9.19        7.16      1.46 o
   7  12   2        2.49        2.36      1.27 o
  -8  13   2        0.83       -0.67      1.35 o
  -7  13   2        5.53        6.74      1.80 o
  -6  13   2        6.39        6.97      1.11 o
  -5  13   2       32.61       35.88      1.82 o
  -4  13   2        0.18        0.34      0.79 o
  -3  13   2      111.17      110.69      2.67 o
  -2  13   2        6.22        6.71      0.78 o
  -1  13   2       13.05       12.27      0.89 o
   0  13   2       47.41       46.51      1.58 o
   1  13   2        0.07        0.67      1.12 o
   2  13   2       20.12       18.20      2.02 o
   3  13   2        0.71        1.35      1.12 o
   4  13   2        2.77        1.57      1.35 o
   5  13   2       28.47       32.13      2.70 o
   6  13   2       31.67       31.23      2.92 o
   7  13   2       41.17       51.22      3.82 o
  -8  14   2        1.98        0.00      1.57 o
  -7  14   2        3.38        3.15      1.80 o
  -6  14   2        5.55        5.17      1.57 o
  -5  14   2        2.77        3.27      1.02 o
  -4  14   2      112.36      110.76      3.48 o
  -3  14   2       24.98       24.51      1.59 o
  -2  14   2       28.58       27.93      1.66 o
  -1  14   2        0.09       -0.70      0.79 o
   0  14   2        1.99        2.47      1.35 o
   1  14   2       27.96       31.45      2.47 o
   2  14   2       14.31       11.68      1.80 o
   3  14   2        0.00       -0.67      1.35 o
   4  14   2        3.15        2.02      1.57 o
   5  14   2        6.05        4.27      1.80 o
   6  14   2        3.95        1.12      1.57 o
  -7  15   2        1.26        2.47      1.80 o
  -6  15   2        1.09        0.90      1.57 o
  -5  15   2       16.70       16.63      2.25 o
  -4  15   2        1.57        3.26      0.95 o
  -3  15   2       14.91       17.10      1.43 o
  -2  15   2        0.92        3.71      0.95 o
  -1  15   2       13.93       13.46      1.35 o
   0  15   2        0.46        1.12      1.35 o
   1  15   2       13.30       11.23      1.80 o
   2  15   2        2.59        2.02      1.57 o
   3  15   2        0.02       -1.35      1.35 o
   4  15   2        7.53        5.62      1.80 o
   5  15   2        0.12       -1.35      1.57 o
  -6  16   2        3.26        2.92      1.57 o
  -5  16   2        4.56        1.12      1.57 o
  -4  16   2       17.65       16.85      2.25 o
  -3  16   2        0.95        2.36      1.11 o
  -2  16   2        0.60        0.00      1.24 o
  -1  16   2        9.35        7.64      1.57 o
   0  16   2        0.00        0.00      1.35 o
   1  16   2        0.01        0.45      1.35 o
   2  16   2        0.00        0.67      1.35 o
   3  16   2        0.47        0.90      1.35 o
   4  16   2        7.82        7.64      2.02 o
  -4  17   2        0.36        1.35      1.57 o
  -3  17   2        1.47       -0.79      0.95 o
  -2  17   2        3.69        3.15      1.57 o
  -1  17   2        5.83       11.23      2.02 o
   0  17   2        0.93       -0.22      1.57 o
   1  17   2        0.29        0.00      1.57 o
   2  17   2        0.03        0.45      1.57 o
   3  17   2        0.04        1.12      1.80 o
  -2  18   2        1.61        0.45      1.57 o
  -1  18   2        0.09       -1.57      1.57 o
   0  18   2        1.09        1.35      1.80 o
 -12   1   3        2.69        2.90      0.86 o
 -11   1   3        4.72        5.51      0.91 o
 -10   1   3        7.95        8.21      0.87 o
  -9   1   3        5.41        4.63      0.61 o
  -8   1   3       37.59       33.44      0.93 o
  -7   1   3      106.93       99.87      1.49 o
  -6   1   3      327.34      306.91      3.41 o
  -5   1   3      230.84      240.77      3.31 o
  -4   1   3        7.96        7.14      0.36 o
  -3   1   3      109.07      137.03      2.13 o
  -2   1   3     2709.40     2789.22     32.31 o
  -1   1   3       34.17       32.69      0.49 o
   0   1   3       18.40       25.22      0.41 o
   1   1   3      387.05      400.87      4.49 o
   2   1   3      233.43      263.17      2.45 o
   3   1   3     4076.25     4456.40     38.90 o
   4   1   3     1092.59     1119.10     10.91 o
   5   1   3       12.40       15.11      0.58 o
   6   1   3      149.18      147.74      2.02 o
   7   1   3        0.44       -0.07      0.54 o
   8   1   3        2.97        3.64      0.79 o
   9   1   3        2.01        0.76      1.02 o
  10   1   3        0.39       -1.18      1.18 o
 -12   2   3        1.47        0.34      0.81 o
 -11   2   3        2.58        2.75      0.79 o
 -10   2   3       59.01       60.19      1.76 o
  -9   2   3        2.05        1.35      0.56 o
  -8   2   3        2.30        1.05      0.37 o
  -7   2   3       26.87       26.21      0.68 o
  -6   2   3       66.49       57.47      1.50 o
  -5   2   3       96.70      117.50      1.68 o
  -4   2   3      154.01      147.89      2.35 o
  -3   2   3       33.70       19.78      0.54 o
  -2   2   3     1000.80     1001.58     11.82 o
  -1   2   3      282.67      296.85      3.40 o
   0   2   3       60.83       68.50      0.98 o
   1   2   3      313.21      319.71      3.45 o
   2   2   3     3796.91     4190.27     35.12 o
   3   2   3        4.60        3.18      0.43 o
   4   2   3       76.58       74.66      1.09 o
   5   2   3      544.80      524.67      5.67 o
   6   2   3       10.54        9.22      0.77 o
   7   2   3       19.96       20.45      1.05 o
   8   2   3        0.29       -0.65      0.65 o
   9   2   3        0.06       -0.57      1.02 o
  10   2   3        0.14       -1.11      1.11 o
 -12   3   3        4.54        5.45      0.98 o
 -11   3   3        7.17       10.23      1.95 o
 -10   3   3       61.62       63.15      1.85 o
  -9   3   3      113.18      107.52      2.35 o
  -8   3   3        1.57        0.85      0.38 o
  -7   3   3       82.85       90.14      1.46 o
  -6   3   3      156.60      165.86      2.13 o
  -5   3   3      380.63      380.64      5.02 o
  -4   3   3        7.11        7.67      0.33 o
  -3   3   3       14.15       18.53      0.45 o
  -2   3   3      132.71      171.28      2.15 o
  -1   3   3      205.32      215.84      2.42 o
   0   3   3      185.37      209.34      2.24 o
   1   3   3      576.63      603.53      6.37 o
   2   3   3       57.20       80.75      1.05 o
   3   3   3      249.65      260.37      2.54 o
   4   3   3        0.05        0.44      0.27 o
   5   3   3      295.88      284.25      3.31 o
   6   3   3        2.46        1.11      0.43 o
   7   3   3       37.29       32.23      2.21 o
   8   3   3        5.46        2.29      0.79 o
   9   3   3        0.00       -0.45      0.76 o
  10   3   3        1.30        1.35      1.35 o
 -12   4   3        6.83        8.45      1.03 o
 -11   4   3        0.61        1.18      0.69 o
 -10   4   3       12.56       14.35      0.90 o
  -9   4   3       55.42       54.45      1.40 o
  -8   4   3        4.28        2.91      0.52 o
  -7   4   3        0.33        0.21      0.25 o
  -6   4   3       54.87       55.84      0.85 o
  -4   4   3       77.80       79.28      1.14 o
  -3   4   3       14.38       14.30      0.42 o
  -2   4   3        0.01        0.05      0.12 o
  -1   4   3      895.76      910.86     10.48 o
   0   4   3      569.92      555.98      5.44 o
   1   4   3      179.69      202.76      2.32 o
   2   4   3       57.86       53.87      0.74 o
   3   4   3      183.01      188.52      1.80 o
   4   4   3      291.16      280.48      3.36 o
   5   4   3        0.54       -0.28      0.55 o
   6   4   3       13.22       14.52      0.85 o
   7   4   3        8.61        7.00      1.17 o
   8   4   3        0.75        0.13      0.76 o
   9   4   3        0.73       -0.36      0.79 o
  10   4   3        0.20       -0.45      2.25 o
 -12   5   3        7.47        7.66      0.91 o
 -11   5   3        2.11        0.14      0.66 o
 -10   5   3       46.00       57.84      1.81 o
  -9   5   3       25.38       21.56      0.96 o
  -8   5   3        5.82        6.65      0.56 o
  -7   5   3       17.40       13.75      0.55 o
  -6   5   3       82.16       71.27      1.03 o
  -5   5   3       95.07       90.55      1.42 o
  -4   5   3      162.51      141.77      1.94 o
  -3   5   3      209.84      230.39      2.90 o
  -2   5   3       51.75       72.39      1.56 o
  -1   5   3      287.36      279.25      3.01 o
   0   5   3      181.13      187.35      1.87 o
   1   5   3       13.96       16.02      0.37 o
   2   5   3       10.52       10.30      0.29 o
   3   5   3        8.25        7.49      0.31 o
   4   5   3      145.20      144.98      2.19 o
   5   5   3       39.73       40.91      1.23 o
   6   5   3      126.34      129.30      2.68 o
   7   5   3        0.22       -0.64      0.64 o
   8   5   3        2.96        1.96      0.84 o
   9   5   3        0.34       -0.76      0.76 o
 -11   6   3       27.59       31.52      1.34 o
 -10   6   3       19.45       18.04      1.21 o
  -9   6   3       14.57       19.99      1.44 o
  -8   6   3       88.53       83.36      1.74 o
  -7   6   3        0.71        0.24      0.37 o
  -6   6   3       28.14       22.33      0.60 o
  -5   6   3       20.39       19.20      0.49 o
  -4   6   3       13.86       10.22      0.32 o
  -3   6   3      147.62      153.10      1.90 o
  -2   6   3      157.06      160.82      2.52 o
  -1   6   3       10.11       11.33      0.30 o
   0   6   3        3.98        3.15      0.20 o
   1   6   3       45.57       54.92      0.71 o
   2   6   3       57.60       65.65      0.79 o
   3   6   3       55.83       61.42      1.03 o
   4   6   3       47.18       43.79      1.31 o
   5   6   3        0.01       -0.08      1.22 o
   6   6   3        6.75        5.74      0.91 o
   7   6   3        4.17        1.11      0.76 o
   8   6   3        0.04       -0.82      0.82 o
   9   6   3        0.08       -0.81      0.81 o
 -11   7   3        1.67        4.60      0.82 o
 -10   7   3        0.48        0.81      0.59 o
  -9   7   3       61.88       60.17      1.84 o
  -8   7   3       14.41       14.49      0.78 o
  -7   7   3        0.00       -0.34      0.34 o
  -6   7   3       28.16       28.49      0.88 o
  -5   7   3        0.00        0.01      0.25 o
  -4   7   3       14.96       16.10      0.41 o
  -3   7   3      590.39      587.61      5.83 o
  -2   7   3       10.39        6.27      0.26 o
  -1   7   3        1.55        2.87      0.19 o
   0   7   3       18.11       14.34      0.38 o
   1   7   3        0.14       -0.10      0.12 o
   2   7   3       46.46       40.34      0.70 o
   3   7   3      411.16      415.04      4.93 o
   4   7   3      343.01      325.22      4.71 o
   5   7   3       50.38       54.23      1.84 o
   6   7   3       51.83       49.98      1.79 o
   7   7   3        0.08       -0.71      0.71 o
   8   7   3        6.18        5.08      1.02 o
   9   7   3        1.85        1.37      0.97 o
 -11   8   3        5.33        6.62      1.15 o
 -10   8   3        1.39       -0.28      0.57 o
  -9   8   3        0.76        1.41      0.75 o
  -8   8   3       46.62       47.24      1.56 o
  -7   8   3       23.79       21.18      0.97 o
  -6   8   3        5.44        5.41      0.49 o
  -5   8   3        4.40        3.64      0.38 o
  -4   8   3      139.00      129.39      1.64 o
  -3   8   3       11.23       10.99      0.37 o
  -2   8   3        8.74        7.22      0.29 o
  -1   8   3      358.42      362.30      3.79 o
   0   8   3      231.05      214.05      2.51 o
   1   8   3       68.37       66.53      1.09 o
   2   8   3      128.38      129.82      1.97 o
   3   8   3       11.64       15.35      0.59 o
   4   8   3        0.89        3.17      0.57 o
   5   8   3      191.69      182.73      3.79 o
   6   8   3        2.48        3.39      0.84 o
   7   8   3        2.12        0.58      0.79 o
   8   8   3        5.36        7.76      1.11 o
   9   8   3        0.15       -0.99      0.99 o
 -11   9   3        0.68        3.00      1.04 o
 -10   9   3        3.24        5.37      1.02 o
  -9   9   3        2.03        1.39      0.66 o
  -8   9   3       12.31       10.94      0.84 o
  -7   9   3        7.35        4.98      0.63 o
  -6   9   3      103.16       96.94      2.41 o
  -5   9   3        1.28        0.55      0.37 o
  -4   9   3       95.83       80.90      1.45 o
  -3   9   3       39.31       40.99      0.78 o
  -2   9   3        2.94        4.94      0.32 o
  -1   9   3       53.89       55.51      0.95 o
   0   9   3        0.00       -0.22      0.22 o
   1   9   3       46.13       46.27      0.89 o
   2   9   3        0.73        1.55      0.43 o
   3   9   3       24.27       22.20      1.04 o
   4   9   3      194.14      196.70      4.22 o
   5   9   3       47.86       43.70      2.14 o
   6   9   3        0.59        0.64      1.02 o
   7   9   3        1.28       -1.12      1.12 o
   8   9   3        1.46       -0.67      1.12 o
 -10  10   3        0.34       -0.67      1.11 o
  -9  10   3        2.02        1.63      0.86 o
  -8  10   3        0.70        0.93      0.73 o
  -7  10   3        1.84        1.50      0.65 o
  -6  10   3       36.07       28.92      1.57 o
  -5  10   3        5.11        5.71      0.68 o
  -4  10   3       60.32       55.66      1.34 o
  -3  10   3        0.12       -0.09      0.31 o
  -2  10   3       34.46       30.95      0.75 o
  -1  10   3        1.84        2.49      0.30 o
   0  10   3        9.10        7.28      0.40 o
   1  10   3       28.33       24.38      0.86 o
   2  10   3      270.99      259.85      4.37 o
   3  10   3      197.87      192.81      3.52 o
   4  10   3      128.98      125.15      5.03 o
   5  10   3       53.05       46.29      2.21 o
   6  10   3        0.94        1.24      1.02 o
   7  10   3        6.50        6.42      1.34 o
   8  10   3        6.67        6.12      2.70 o
 -10  11   3        2.44        1.84      1.34 o
  -9  11   3       14.75       13.83      1.59 o
  -8  11   3        1.70        0.43      0.76 o
  -7  11   3        5.08        4.86      0.84 o
  -6  11   3        7.56        7.50      0.89 o
  -5  11   3       44.86       40.11      1.55 o
  -4  11   3        1.24        1.05      0.65 o
  -3  11   3      216.38      226.01      3.42 o
  -2  11   3       18.10       18.56      0.69 o
  -1  11   3       42.74       44.29      1.08 o
   0  11   3       25.35       22.96      0.80 o
   1  11   3        0.52        0.83      0.47 o
   2  11   3       53.14       53.64      1.51 o
   3  11   3       54.64       54.22      1.86 o
   4  11   3      125.58      121.56      3.93 o
   5  11   3       10.39       12.55      2.25 o
   6  11   3        0.38       -0.85      1.02 o
   7  11   3        4.18        2.95      1.46 o
  -9  12   3        3.54        2.25      1.57 o
  -8  12   3        2.04        0.69      0.76 o
  -7  12   3        4.44        2.98      0.86 o
  -6  12   3       15.20       13.53      1.49 o
  -5  12   3       35.49       36.69      1.84 o
  -4  12   3      110.12      110.99      2.67 o
  -3  12   3       14.22       19.59      0.94 o
  -2  12   3        5.13        3.38      0.56 o
  -1  12   3       82.41       82.19      1.76 o
   0  12   3       26.91       25.93      1.35 o
   1  12   3       15.68       16.08      1.11 o
   2  12   3       45.44       49.30      1.77 o
   3  12   3        1.09        0.45      0.86 o
   4  12   3       36.40       34.91      1.98 o
   5  12   3        1.23        1.57      1.11 o
   6  12   3        0.92        0.79      1.18 o
   7  12   3        6.42        5.78      1.50 o
  -9  13   3        1.47       -1.12      1.35 o
  -8  13   3        2.57        2.25      1.57 o
  -7  13   3        0.20        0.16      0.86 o
  -6  13   3        0.05        0.90      0.79 o
  -5  13   3        5.60        5.60      1.24 o
  -4  13   3       36.31       30.31      3.59 o
  -3  13   3       14.19       16.24      1.34 o
  -2  13   3       11.44       16.15      2.25 o
  -1  13   3       26.07       21.38      1.15 o
   0  13   3       88.83       85.82      4.04 o
   1  13   3        4.30        3.59      1.35 o
   2  13   3        0.21        0.00      1.12 o
   3  13   3       24.00       22.69      2.25 o
   4  13   3       13.50       10.56      1.80 o
   5  13   3        0.54       -0.22      1.35 o
   6  13   3        3.54        2.92      1.80 o
  -8  14   3        2.84        2.70      1.80 o
  -7  14   3        1.54        0.45      1.57 o
  -6  14   3        0.37        0.34      0.95 o
  -5  14   3        3.93        4.73      1.02 o
  -4  14   3        0.08       -0.14      1.57 o
  -3  14   3       11.09       17.82      1.68 o
  -2  14   3        0.91        0.79      0.79 o
  -1  14   3        0.04        0.22      1.12 o
   0  14   3        2.59        2.70      1.35 o
   1  14   3        0.06        0.22      1.12 o
   2  14   3        1.62        1.57      1.35 o
   3  14   3       34.57       32.80      2.92 o
   4  14   3        0.13       -1.35      1.35 o
   5  14   3        2.06        2.25      1.80 o
   6  14   3        1.65        3.82      2.02 o
  -7  15   3        2.38        2.70      1.57 o
  -6  15   3        1.88       -0.45      0.95 o
  -5  15   3       11.52        7.50      1.18 o
  -4  15   3        0.00       -0.86      0.86 o
  -3  15   3       41.82       49.77      2.21 o
  -2  15   3        0.12        0.45      1.35 o
  -1  15   3        1.80        1.35      1.35 o
   0  15   3       32.90       30.33      2.70 o
   1  15   3        0.70        1.35      1.35 o
   2  15   3        1.03        1.57      1.35 o
   3  15   3        0.76        0.67      1.57 o
   4  15   3       14.95       12.58      2.25 o
   5  15   3        6.26        9.66      2.25 o
  -6  16   3        3.95        0.00      1.57 o
  -5  16   3        3.68        2.81      1.11 o
  -4  16   3       38.48       39.09      2.22 o
  -3  16   3        2.42        2.70      1.57 o
  -2  16   3       10.97       13.48      2.02 o
  -1  16   3        3.06        1.12      1.35 o
   0  16   3        3.49        3.59      1.57 o
   1  16   3        2.83        2.02      1.57 o
   2  16   3        0.05        1.12      1.57 o
   3  16   3        2.30        0.67      1.80 o
   4  16   3        0.00       -0.45      1.80 o
  -4  17   3        1.63        0.22      1.57 o
  -3  17   3        4.73        2.70      1.57 o
  -2  17   3        7.27        9.89      2.02 o
  -1  17   3        0.21        1.80      1.57 o
   0  17   3        8.00        5.84      1.80 o
   1  17   3        0.20       -0.22      1.57 o
   2  17   3        6.81        8.99      2.25 o
 -12   0   4        1.65        3.76      1.18 o
 -11   0   4        0.64        3.15      1.11 o
 -10   0   4        9.13        5.13      1.02 o
  -9   0   4        0.92        0.11      0.64 o
  -8   0   4        0.01        0.54      0.40 o
  -7   0   4       72.35       96.47      2.52 o
  -6   0   4        0.93        0.11      0.48 o
  -5   0   4      143.48      122.25      3.09 o
  -4   0   4     1060.11      986.76     18.80 o
  -3   0   4      640.21      619.12     11.97 o
  -2   0   4     2144.34     2338.40     35.02 o
  -1   0   4      222.10      213.00      4.28 o
   0   0   4      464.82      553.22     10.56 o
   1   0   4     1025.75     1232.34     23.85 o
   2   0   4      108.79       86.53      3.05 o
   3   0   4       14.10       21.93      0.78 o
   4   0   4      159.98      183.16      3.13 o
   5   0   4        3.80        4.18      1.83 o
   6   0   4       10.30        9.55      0.93 o
   7   0   4        1.00        1.35      1.35 o
   8   0   4        1.05       -0.90      1.35 o
   9   0   4        0.01       -1.35      1.57 o
 -12   1   4        2.39        4.01      1.07 o
 -11   1   4       40.32       40.41      1.59 o
 -10   1   4        1.26        2.21      0.64 o
  -9   1   4        6.36        7.22      0.84 o
  -8   1   4        0.33        0.18      0.28 o
  -7   1   4        4.76        5.33      0.31 o
  -6   1   4        0.30        1.65      0.38 o
  -5   1   4        5.53        4.13      0.71 o
  -4   1   4        3.90        7.64      0.90 o
  -3   1   4       19.75       12.80      1.10 o
  -2   1   4     1411.96     1423.11     16.71 o
  -1   1   4       59.31       49.31      0.81 o
   0   1   4        6.27        5.03      0.22 o
   1   1   4     2151.54     2527.14     26.66 o
   2   1   4        0.24       -0.34      0.34 o
   3   1   4      106.68      100.14      1.17 o
   4   1   4       12.13       14.59      0.49 o
   5   1   4        2.46        0.30      0.47 o
   6   1   4        0.03       -0.55      0.55 o
   7   1   4        0.04       -0.25      0.86 o
   8   1   4        2.87        2.62      1.18 o
   9   1   4        0.63        0.45      1.27 o
 -12   2   4        9.79        9.93      1.06 o
 -11   2   4        5.17        7.43      0.94 o
 -10   2   4       12.32       14.57      0.98 o
  -9   2   4       26.81       24.54      1.09 o
  -8   2   4        6.57        7.58      0.55 o
  -7   2   4       12.04        9.32      0.65 o
  -6   2   4        8.83        8.86      0.38 o
  -5   2   4       76.52       81.83      1.63 o
  -4   2   4        0.21       -0.13      0.32 o
  -3   2   4     1068.21     1115.72     13.20 o
  -2   2   4        1.49        1.54      0.59 o
  -1   2   4        8.20        6.14      0.25 o
   0   2   4      312.84      318.08      4.09 o
   1   2   4       69.29       79.72      1.07 o
   2   2   4      740.93      793.64      7.42 o
   3   2   4      121.53      120.29      1.32 o
   4   2   4       47.03       51.93      0.85 o
   5   2   4       50.63       48.36      1.19 o
   6   2   4        2.89        2.41      0.60 o
   7   2   4        4.76        3.66      0.81 o
   8   2   4        1.45        0.71      1.35 o
   9   2   4        0.21       -1.01      1.11 o
 -12   3   4       15.16       22.09      1.34 o
 -11   3   4        4.85        4.59      0.94 o
 -10   3   4        0.81        0.77      0.75 o
  -9   3   4        1.41        0.99      0.53 o
  -8   3   4        5.46        7.02      0.54 o
  -7   3   4       80.86       76.19      1.36 o
  -6   3   4       27.93       17.84      0.60 o
  -5   3   4       54.83       55.36      0.98 o
  -4   3   4       76.04       79.37      1.36 o
  -3   3   4       56.32       59.41      1.20 o
  -2   3   4       45.89       43.93      0.90 o
  -1   3   4       89.95       99.78      1.44 o
   0   3   4       89.64       90.75      1.59 o
   1   3   4      579.84      634.13      6.39 o
   2   3   4      133.49      140.27      1.66 o
   3   3   4        0.00        0.25      0.13 o
   4   3   4       16.53       12.70      0.56 o
   5   3   4        1.02        0.19      0.46 o
   6   3   4       13.86       10.01      0.88 o
   7   3   4        0.03       -0.85      0.85 o
   8   3   4        1.93        0.79      1.11 o
   9   3   4        0.16       -2.02      2.02 o
 -12   4   4       30.63       36.49      1.68 o
 -11   4   4        5.29        5.49      0.78 o
 -10   4   4       73.45       73.82      1.80 o
  -9   4   4       31.51       32.41      1.13 o
  -8   4   4        5.03        3.54      0.41 o
  -7   4   4        5.05        8.96      0.42 o
  -6   4   4       46.85       39.66      0.83 o
  -5   4   4      101.90      107.31      1.49 o
  -4   4   4       30.54       30.81      0.60 o
  -3   4   4      103.62      128.86      1.75 o
  -2   4   4       20.79       14.38      0.49 o
  -1   4   4      237.73      250.69      3.06 o
   0   4   4       30.86       40.98      0.66 o
   1   4   4      191.36      175.30      1.94 o
   2   4   4      130.62      163.04      1.92 o
   3   4   4       20.31       24.78      0.53 o
   4   4   4      185.54      181.53      2.45 o
   5   4   4       58.43       57.34      1.44 o
   6   4   4        0.52       -0.57      0.57 o
   7   4   4        0.97       -0.26      0.65 o
   8   4   4        0.50        0.37      0.79 o
   9   4   4        1.59       -0.01      1.18 o
 -12   5   4        0.99        4.13      1.09 o
 -11   5   4       69.27       74.89      1.96 o
 -10   5   4       27.92       29.46      1.20 o
  -9   5   4        2.31        2.52      0.59 o
  -8   5   4        0.77        0.03      0.35 o
  -7   5   4        0.14        0.02      0.26 o
  -6   5   4        1.19        1.44      0.27 o
  -5   5   4      310.39      275.68      3.25 o
  -4   5   4        5.07        3.79      0.30 o
  -3   5   4       92.18       86.37      1.30 o
  -2   5   4     1365.02     1355.14     13.26 o
  -1   5   4       45.47       42.42      0.75 o
   0   5   4      245.49      262.08      2.56 o
   1   5   4      626.40      670.13      7.15 o
   2   5   4       93.44       92.68      1.32 o
   3   5   4        7.73        7.33      0.55 o
   4   5   4      125.97      117.95      2.11 o
   5   5   4       27.93       24.14      1.09 o
   6   5   4        8.01        6.00      0.89 o
   7   5   4        1.12       -0.76      0.76 o
   8   5   4        0.49       -0.75      0.92 o
   9   5   4        5.36        7.80      1.56 o
 -12   6   4       11.71       22.98      1.28 o
 -11   6   4        0.24        0.73      0.69 o
 -10   6   4        4.17        4.62      0.72 o
  -9   6   4        7.14        6.12      0.66 o
  -8   6   4        3.60        3.93      0.47 o
  -7   6   4       91.44       85.80      1.57 o
  -6   6   4       16.48       20.14      0.57 o
  -5   6   4        7.55        5.60      0.38 o
  -4   6   4        5.94        7.35      0.38 o
  -3   6   4       24.58       23.96      0.58 o
  -2   6   4      572.34      580.57      6.30 o
  -1   6   4        3.88        6.30      0.24 o
   0   6   4        0.05       -0.11      0.15 o
   1   6   4      402.13      396.81      4.38 o
   2   6   4       77.00       80.74      1.36 o
   3   6   4       12.17       13.65      0.67 o
   4   6   4      134.14      127.93      2.54 o
   5   6   4        2.87        0.70      0.61 o
   6   6   4        7.31        7.42      1.02 o
   7   6   4        0.00       -0.95      0.95 o
   8   6   4        1.72       -0.06      0.89 o
   9   6   4        1.18        1.98      1.02 o
 -11   7   4       12.71       15.49      1.02 o
 -10   7   4       37.33       40.78      1.40 o
  -9   7   4        0.22        0.03      0.54 o
  -8   7   4       10.04        8.61      0.69 o
  -7   7   4       86.13       82.14      1.66 o
  -6   7   4       38.43       33.76      0.86 o
  -5   7   4        0.02       -0.23      0.23 o
  -4   7   4      461.32      446.34      5.44 o
  -3   7   4        7.68        6.69      0.37 o
  -2   7   4        0.83        0.16      0.15 o
  -1   7   4      326.95      323.17      3.78 o
   0   7   4      119.52      124.47      1.43 o
   1   7   4        3.70        3.76      0.40 o
   2   7   4        1.68        1.32      0.34 o
   3   7   4      366.10      369.13      5.21 o
   4   7   4        9.76       10.32      0.97 o
   5   7   4       22.72       18.17      1.04 o
   6   7   4        0.32       -0.71      0.71 o
   7   7   4        0.07       -0.76      0.76 o
   8   7   4        1.00        1.44      0.97 o
 -11   8   4        2.18        4.38      0.77 o
 -10   8   4        2.28        2.55      0.71 o
  -9   8   4        0.86        0.03      0.61 o
  -8   8   4       62.07       56.55      1.62 o
  -7   8   4        8.46       10.28      0.67 o
  -6   8   4        2.23        3.22      0.58 o
  -5   8   4       37.14       36.35      1.30 o
  -4   8   4        0.18        1.20      0.34 o
  -3   8   4       70.70       68.85      1.11 o
  -2   8   4        1.51        0.67      0.19 o
  -1   8   4      195.23      203.39      2.40 o
   0   8   4      144.85      138.92      1.76 o
   1   8   4        0.59        0.58      0.37 o
   2   8   4       22.48       19.49      0.92 o
   3   8   4       22.67       22.45      1.21 o
   4   8   4       35.94       32.87      1.55 o
   5   8   4        0.50       -0.62      0.91 o
   6   8   4        9.66        8.15      1.24 o
   7   8   4        6.84       10.91      2.58 o
   8   8   4        1.93        0.90      1.12 o
 -11   9   4        1.09        1.13      0.89 o
 -10   9   4        0.43       -0.16      0.82 o
  -9   9   4        0.06       -0.36      0.68 o
  -8   9   4       30.01       28.89      1.42 o
  -7   9   4        0.02       -0.49      0.49 o
  -6   9   4        0.06       -0.37      0.43 o
  -5   9   4      144.07      145.91      3.28 o
  -4   9   4      254.87      248.62      3.70 o
  -3   9   4       19.57       20.24      0.77 o
  -2   9   4       26.28       24.56      0.64 o
  -1   9   4      153.32      148.58      1.85 o
   0   9   4       18.98       21.60      0.70 o
   1   9   4       50.83       52.37      1.14 o
   2   9   4      175.78      182.68      3.33 o
   3   9   4      167.13      176.52      3.79 o
   4   9   4       46.59       48.13      1.81 o
   5   9   4        0.05       -0.91      0.91 o
   6   9   4        2.34        3.74      1.18 o
   7   9   4        9.39        7.31      1.50 o
   8   9   4        0.03       -1.15      1.24 o
 -10  10   4        1.48        1.37      0.89 o
  -9  10   4        2.27        1.44      1.36 o
  -8  10   4       10.41       11.31      1.08 o
  -7  10   4        5.49        4.77      0.82 o
  -6  10   4       17.31       12.78      0.99 o
  -5  10   4       14.64       16.81      1.06 o
  -4  10   4      110.37      108.53      2.21 o
  -3  10   4        6.60        6.74      0.69 o
  -2  10   4       53.28       52.11      2.29 o
  -1  10   4       23.92       26.80      0.75 o
   0  10   4        5.02        5.31      0.49 o
   1  10   4       16.40       15.33      0.95 o
   2  10   4        6.11        7.56      0.86 o
   3  10   4       22.48       21.32      1.21 o
   4  10   4        0.09       -0.86      0.86 o
   5  10   4        5.12        3.65      1.18 o
   6  10   4        0.00       -1.68      1.68 o
   7  10   4        3.61        5.07      1.40 o
 -10  11   4        0.13        1.46      1.27 o
  -9  11   4        0.69       -0.29      0.76 o
  -8  11   4        0.90        0.90      1.06 o
  -7  11   4        7.63        6.59      0.86 o
  -6  11   4        1.67        1.20      0.67 o
  -5  11   4       36.72       43.51      1.63 o
  -4  11   4        8.10       14.61      1.02 o
  -3  11   4       26.53       31.25      1.52 o
  -2  11   4      109.83      112.00      2.62 o
  -1  11   4       29.69       27.18      1.25 o
   0  11   4       46.88       41.87      1.51 o
   1  11   4        6.18        3.21      0.73 o
   2  11   4       67.40       68.54      2.03 o
   3  11   4        2.56        1.37      1.02 o
   4  11   4       18.57       18.67      1.50 o
   5  11   4        7.17        8.25      1.34 o
   6  11   4        1.30        0.76      1.35 o
   7  11   4        0.16       -0.63      2.36 o
  -9  12   4        0.11        0.04      0.82 o
  -8  12   4        3.96        3.05      0.86 o
  -7  12   4        0.03       -0.03      0.73 o
  -6  12   4        3.49        2.01      0.82 o
  -5  12   4       22.18       25.52      1.94 o
  -4  12   4        3.19        4.21      0.62 o
  -3  12   4       20.30       17.36      0.99 o
  -2  12   4       41.34       44.38      1.50 o
  -1  12   4       26.61       26.83      2.36 o
   0  12   4       58.65       58.42      2.22 o
   1  12   4       53.98       46.96      2.07 o
   2  12   4        1.21        1.91      0.95 o
   3  12   4        6.89        4.44      1.18 o
   4  12   4       14.77       10.99      1.43 o
   5  12   4        0.36        0.09      1.18 o
   6  12   4        0.10       -0.13      1.35 o
  -9  13   4        0.14       -1.35      1.35 o
  -8  13   4        1.73        0.74      1.02 o
  -7  13   4        0.66        0.32      1.46 o
  -6  13   4        0.59        0.06      1.80 o
  -5  13   4       85.39       84.01      2.41 o
  -4  13   4        0.95        0.05      0.89 o
  -3  13   4        8.48       12.13      0.89 o
  -2  13   4       17.67       15.77      2.02 o
  -1  13   4        5.82        5.65      1.02 o
   0  13   4       12.62       15.04      1.34 o
   1  13   4        6.77        6.36      1.11 o
   2  13   4       15.84       16.55      1.43 o
   3  13   4        1.14        1.64      1.08 o
   4  13   4       16.70       19.21      1.75 o
   5  13   4        6.31        6.16      1.40 o
   6  13   4        1.27       -1.22      1.24 o
  -8  14   4        0.90       -1.12      1.57 o
  -7  14   4        1.90        1.62      1.02 o
  -6  14   4       13.16        7.97      1.27 o
  -5  14   4        2.41        3.30      1.02 o
  -4  14   4       70.09       72.74      3.37 o
  -3  14   4        6.53        7.19      1.57 o
  -2  14   4        4.19        4.94      1.57 o
  -1  14   4        5.44        5.39      1.57 o
   0  14   4        6.80        7.19      1.57 o
   1  14   4       12.77       12.58      2.02 o
   2  14   4        0.16       -0.67      1.35 o
   3  14   4       21.17       22.92      2.47 o
   4  14   4        2.65        4.49      1.80 o
   5  14   4        2.14        0.90      1.57 o
  -7  15   4        0.29       -0.38      1.02 o
  -6  15   4        2.85        3.71      1.80 o
  -5  15   4       12.48       11.88      1.34 o
  -4  15   4       20.16       21.25      1.59 o
  -3  15   4        0.85        0.90      1.35 o
  -2  15   4        8.34        6.52      1.80 o
  -1  15   4        2.97        3.15      1.57 o
   0  15   4        1.90        0.90      1.35 o
   1  15   4        2.01        1.35      1.57 o
   2  15   4        0.79       -1.12      1.35 o
   3  15   4       12.49       10.78      2.02 o
   4  15   4        3.40        0.67      2.02 o
  -6  16   4        1.35       -0.28      1.02 o
  -5  16   4        0.43       -0.14      1.02 o
  -4  16   4        0.05        1.80      1.57 o
  -3  16   4        3.29        7.41      1.80 o
  -2  16   4        4.06        7.41      1.80 o
  -1  16   4        0.86        0.00      1.35 o
   0  16   4        0.24       -0.45      1.35 o
   1  16   4        4.18        4.27      1.80 o
   2  16   4        2.25        3.59      1.80 o
   3  16   4        1.57        4.72      2.02 o
  -4  17   4        0.05        1.12      1.57 o
  -3  17   4       11.52       11.46      2.25 o
  -2  17   4        0.35       -1.35      1.35 o
  -1  17   4        0.76        0.00      1.57 o
   0  17   4        0.16       -1.12      1.35 o
   1  17   4        1.02       -1.80      1.80 o
 -12   1   5        0.10        0.79      0.77 o
 -11   1   5       13.96       14.02      1.06 o
 -10   1   5        0.94        0.71      0.71 o
  -9   1   5        0.49       -0.29      0.34 o
  -8   1   5        0.01       -0.13      0.26 o
  -7   1   5      156.83      130.85      2.53 o
  -6   1   5        8.33        5.98      0.56 o
  -5   1   5     1233.82     1253.56     16.86 o
  -4   1   5     2307.18     2321.83     27.21 o
  -3   1   5      103.92      119.55      3.17 o
  -2   1   5     1550.01     1672.35     16.75 o
  -1   1   5       64.37       70.66      1.25 o
   0   1   5      164.01      177.02      2.60 o
   1   1   5       66.82       86.41      1.29 o
   2   1   5      169.98      185.20      2.27 o
   3   1   5       23.02       23.38      0.61 o
   4   1   5       16.94       14.72      0.75 o
   5   1   5        1.29        0.43      0.53 o
   6   1   5        6.65        9.22      1.34 o
   7   1   5        0.99        1.44      1.18 o
   8   1   5        0.57        1.17      1.18 o
   9   1   5        1.98        3.27      1.40 o
 -12   2   5       19.94       18.83      1.37 o
 -11   2   5        0.87        3.32      0.76 o
 -10   2   5        0.13       -0.39      0.60 o
  -9   2   5        0.19       -0.24      0.39 o
  -8   2   5       42.69       33.91      1.23 o
  -7   2   5        0.37        0.49      0.40 o
  -6   2   5      172.57      142.69      2.29 o
  -5   2   5      253.45      200.35      2.89 o
  -4   2   5      391.98      432.93      5.48 o
  -3   2   5     4476.64     4667.96     54.09 o
  -2   2   5      262.10      291.01      3.19 o
  -1   2   5        4.78        3.81      0.29 o
   0   2   5       37.07       25.39      0.61 o
   1   2   5      457.10      551.04      6.05 o
   2   2   5        6.10        6.59      0.44 o
   3   2   5       14.85       11.03      0.57 o
   4   2   5       10.68        9.20      0.64 o
   5   2   5        0.64       -0.11      0.55 o
   6   2   5        4.77        4.28      0.85 o
   7   2   5        0.28       -0.67      1.02 o
   8   2   5        6.82        8.02      1.43 o
   9   2   5       11.47       17.72      1.98 o
 -12   3   5       16.06       19.83      1.18 o
 -11   3   5        6.42        8.68      0.86 o
 -10   3   5        1.00        0.25      0.52 o
  -9   3   5        4.65        4.06      0.61 o
  -8   3   5       20.19       16.01      0.82 o
  -7   3   5        0.03        0.27      0.40 o
  -6   3   5       84.45       82.95      1.48 o
  -5   3   5      130.19      137.46      2.17 o
  -4   3   5      147.80      163.03      2.39 o
  -3   3   5        1.80        2.80      0.50 o
  -2   3   5      383.85      392.81      4.57 o
  -1   3   5      112.32      114.73      1.52 o
   0   3   5      162.80      187.25      2.56 o
   1   3   5      236.24      269.01      3.25 o
   2   3   5       11.47        9.34      0.32 o
   3   3   5       41.91       53.04      1.11 o
   4   3   5        9.16        4.28      0.66 o
   5   3   5       18.90       18.52      1.12 o
   6   3   5        5.21        4.27      0.81 o
   7   3   5        1.34        0.22      1.11 o
   8   3   5       16.64       22.59      1.98 o
 -12   4   5        0.53        0.92      0.72 o
 -11   4   5        0.51        0.47      0.62 o
 -10   4   5       10.99       10.55      0.82 o
  -9   4   5        0.04       -0.25      0.38 o
  -8   4   5        0.01       -0.43      0.43 o
  -7   4   5       18.59       17.84      0.82 o
  -6   4   5        2.54        2.98      0.37 o
  -5   4   5      334.84      304.96      4.52 o
  -4   4   5      419.87      405.85      5.40 o
  -3   4   5       15.15       16.35      0.52 o
  -2   4   5      202.26      218.82      2.56 o
  -1   4   5       14.96       16.62      0.41 o
   0   4   5      720.11      749.71      8.78 o
   1   4   5        0.30        0.87      0.24 o
   2   4   5       23.63       21.76      0.51 o
   3   4   5       14.05       16.38      0.63 o
   4   4   5        0.01       -0.48      0.48 o
   5   4   5        0.89        0.13      0.62 o
   6   4   5        0.40       -0.34      0.77 o
   7   4   5        0.11       -0.57      0.69 o
   8   4   5        1.73        4.94      1.43 o
 -12   5   5        1.14        1.67      0.75 o
 -11   5   5        4.02        3.77      0.74 o
 -10   5   5        0.22       -0.08      0.55 o
  -9   5   5       34.92       38.62      1.26 o
  -8   5   5       41.00       33.19      1.10 o
  -7   5   5      107.53      117.62      2.16 o
  -6   5   5      128.23      122.09      1.76 o
  -5   5   5       55.57       50.23      1.00 o
  -4   5   5       23.58       24.81      0.63 o
  -3   5   5       49.32       49.25      0.89 o
  -2   5   5       97.78      106.20      1.44 o
  -1   5   5      304.73      292.71      3.60 o
   0   5   5      272.61      276.74      3.33 o
   1   5   5        0.48        0.01      0.23 o
   2   5   5       16.37       16.59      0.56 o
   3   5   5        7.01        8.07      0.64 o
   4   5   5       13.24        8.45      0.98 o
   5   5   5        2.47        2.44      0.76 o
   6   5   5       13.79       15.22      1.18 o
   7   5   5        0.55       -0.84      0.84 o
   8   5   5        7.62       10.68      1.62 o
 -12   6   5        0.03        0.30      0.71 o
 -11   6   5        0.51        0.95      0.68 o
 -10   6   5        5.41        7.01      0.81 o
  -9   6   5        5.08        5.64      0.70 o
  -8   6   5        4.28        4.47      0.60 o
  -7   6   5       51.56       53.50      1.43 o
  -6   6   5       24.50       28.11      0.83 o
  -5   6   5       94.51       82.29      1.40 o
  -4   6   5       54.24       59.88      1.09 o
  -3   6   5      100.69      110.47      1.63 o
  -2   6   5       22.60       21.66      0.52 o
  -1   6   5       36.34       39.13      0.74 o
   0   6   5       66.93       80.89      1.22 o
   1   6   5        7.43        8.79      0.33 o
   2   6   5        0.30        0.12      0.27 o
   3   6   5       35.18       34.25      1.23 o
   4   6   5        0.44        0.34      0.87 o
   5   6   5       12.32       12.62      1.05 o
   6   6   5        0.96        1.00      0.82 o
   7   6   5        3.84        3.99      0.95 o
   8   6   5        1.13       -0.84      0.97 o
 -11   7   5        1.72        1.72      0.71 o
 -10   7   5        2.66        0.85      0.60 o
  -9   7   5       13.39       16.50      1.07 o
  -8   7   5       13.72       15.31      0.92 o
  -7   7   5       80.95       66.35      1.73 o
  -6   7   5       64.81       54.99      1.20 o
  -5   7   5      356.68      339.11      4.36 o
  -4   7   5      149.75      149.20      2.15 o
  -3   7   5        9.35       10.11      0.50 o
  -2   7   5       16.15       16.62      0.59 o
  -1   7   5        0.89        1.69      0.22 o
   0   7   5        2.33        3.56      0.37 o
   1   7   5        1.09        0.71      0.25 o
   2   7   5       29.47       24.45      0.90 o
   3   7   5        7.05        5.74      0.82 o
   4   7   5        0.00       -0.74      0.74 o
   5   7   5        0.03       -0.52      0.71 o
   6   7   5        1.34        1.08      0.78 o
   7   7   5        3.14        8.39      2.19 o
   8   7   5        4.38        4.91      1.45 o
 -11   8   5        0.07       -0.35      1.19 o
 -10   8   5        0.16       -0.63      0.63 o
  -9   8   5        5.65        7.99      0.87 o
  -8   8   5        6.21        5.53      0.82 o
  -7   8   5        0.35       -0.57      0.57 o
  -6   8   5      267.50      264.70      4.99 o
  -5   8   5       71.27       71.28      1.54 o
  -4   8   5        3.02        2.07      0.43 o
  -3   8   5      559.36      552.48      6.72 o
  -2   8   5        2.70        2.23      0.31 o
  -1   8   5       82.42       81.36      1.74 o
   0   8   5       66.17       65.58      1.40 o
   1   8   5       65.12       58.49      1.37 o
   2   8   5        5.82        7.25      1.04 o
   3   8   5       42.43       43.89      2.05 o
   4   8   5       17.55       17.08      2.02 o
   5   8   5        3.34        3.27      1.08 o
   6   8   5       10.79       10.09      1.40 o
   7   8   5        3.82        3.59      1.91 o
 -11   9   5        0.09       -1.02      1.19 o
 -10   9   5        0.26       -0.24      0.78 o
  -9   9   5        0.37        0.53      0.71 o
  -8   9   5        2.25        1.04      0.76 o
  -7   9   5        0.12       -0.10      0.45 o
  -6   9   5       42.25       42.64      1.29 o
  -5   9   5      190.92      193.52      3.36 o
  -4   9   5        1.15        1.45      0.48 o
  -3   9   5        7.82       10.90      0.56 o
  -2   9   5       67.69       66.49      1.34 o
  -1   9   5        3.73        3.93      0.53 o
   0   9   5       75.40       68.95      2.77 o
   1   9   5        3.15        1.92      0.60 o
   2   9   5        1.35        0.45      1.24 o
   3   9   5        0.05        1.09      1.02 o
   4   9   5        4.87        3.98      1.68 o
   5   9   5       16.61       19.73      1.56 o
   6   9   5        8.19        8.15      1.34 o
   7   9   5        2.87        1.22      1.24 o
 -10  10   5        0.02        0.57      0.79 o
  -9  10   5        8.97       10.03      1.15 o
  -8  10   5        0.04       -0.49      1.00 o
  -7  10   5        1.63        0.41      0.68 o
  -6  10   5       49.70       44.01      1.38 o
  -5  10   5       14.06       16.71      0.95 o
  -4  10   5      456.75      471.07      7.12 o
  -3  10   5      320.40      308.46      4.38 o
  -2  10   5        9.97       12.17      0.91 o
  -1  10   5        4.89        2.89      0.65 o
   0  10   5       36.79       35.73      1.75 o
   1  10   5       32.14       31.46      1.75 o
   2  10   5       22.75       22.03      1.80 o
   3  10   5        7.24        8.90      1.18 o
   4  10   5        4.87        4.70      1.18 o
   5  10   5        5.19        6.27      1.34 o
   6  10   5        1.34        1.29      1.35 o
   7  10   5        0.32       -1.24      1.24 o
 -10  11   5        0.52       -0.02      0.89 o
  -9  11   5        0.11       -0.29      0.82 o
  -8  11   5        9.29       12.39      1.65 o
  -7  11   5        0.11        1.02      0.71 o
  -6  11   5        4.38        2.28      0.82 o
  -5  11   5      141.03      148.12      3.35 o
  -4  11   5        4.62        4.99      0.68 o
  -3  11   5        4.66        6.16      0.73 o
  -2  11   5        5.44        5.69      1.01 o
  -1  11   5        0.29       -0.07      0.70 o
   0  11   5        1.49        0.56      0.79 o
   1  11   5        5.77        8.09      1.11 o
   2  11   5       64.27       71.34      2.70 o
   3  11   5        4.99        4.97      1.18 o
   4  11   5        7.24        5.63      1.27 o
   5  11   5        2.18        1.19      1.08 o
   6  11   5        0.07       -1.08      1.08 o
  -9  12   5        3.68        2.85      1.02 o
  -8  12   5        2.18        2.30      0.95 o
  -7  12   5       11.67       16.00      1.24 o
  -6  12   5        1.78        1.95      0.82 o
  -5  12   5       86.70       85.87      2.36 o
  -4  12   5        5.99        6.63      0.77 o
  -3  12   5        7.04        7.14      1.02 o
  -2  12   5        4.26        4.41      0.95 o
  -1  12   5        3.36        1.80      0.79 o
   0  12   5       75.69       72.22      2.62 o
   1  12   5       11.02       14.16      1.27 o
   2  12   5       11.59       12.55      1.43 o
   3  12   5       67.81       72.52      3.15 o
   4  12   5        7.85        6.32      1.34 o
   5  12   5        0.75       -1.01      2.36 o
  -9  13   5        0.74       -0.89      0.89 o
  -8  13   5        0.40        0.29      0.89 o
  -7  13   5        0.33       -0.46      0.82 o
  -6  13   5        0.59        0.90      0.78 o
  -5  13   5        9.09        9.01      1.04 o
  -4  13   5       18.07       24.04      1.36 o
  -3  13   5       10.25       12.15      1.27 o
  -2  13   5       19.60       18.39      1.80 o
  -1  13   5       62.27       65.61      2.54 o
   0  13   5        8.51        8.40      1.57 o
   1  13   5        1.38        0.90      1.46 o
   2  13   5       14.47       14.93      2.25 o
   3  13   5        1.92        4.78      1.34 o
   4  13   5        0.00       -1.18      1.18 o
   5  13   5        0.00       -0.91      1.18 o
  -8  14   5        1.18        1.12      2.47 o
  -7  14   5        0.00       -1.12      1.46 o
  -6  14   5        5.25        6.09      1.46 o
  -5  14   5        0.97        1.57      0.95 o
  -4  14   5       43.29       48.30      3.37 o
  -3  14   5        0.17        0.67      1.35 o
  -2  14   5        2.22        1.35      1.35 o
  -1  14   5        0.39        3.15      1.35 o
   0  14   5        0.07        0.90      1.35 o
   1  14   5        0.08        2.02      1.57 o
   2  14   5       13.41       12.81      2.02 o
   3  14   5        3.24        2.92      1.80 o
   4  14   5        1.74        0.90      1.80 o
  -7  15   5        0.01        0.00      1.11 o
  -6  15   5        2.81        4.09      1.18 o
  -5  15   5       11.08       12.36      2.02 o
  -4  15   5        2.93        4.94      1.57 o
  -3  15   5        4.47        2.02      1.57 o
  -2  15   5        5.07        5.17      1.57 o
  -1  15   5       15.18       14.83      2.02 o
   0  15   5        2.97        1.12      1.57 o
   1  15   5        2.64        2.47      1.57 o
   2  15   5       23.40       26.29      2.92 o
   3  15   5        0.51       -1.57      1.57 o
  -5  16   5        4.49        2.02      1.80 o
  -4  16   5       10.17       15.50      2.25 o
  -3  16   5        1.53        2.02      1.57 o
  -2  16   5        0.02       -0.90      1.35 o
  -1  16   5        0.01       -0.90      1.35 o
   0  16   5        1.47        1.12      1.57 o
   1  16   5        7.07        6.96      2.02 o
   2  16   5        0.71       -1.35      1.80 o
  -3  17   5        8.64        8.31      2.02 o
  -2  17   5        0.31        1.80      1.80 o
  -1  17   5        1.72        0.00      1.80 o
 -12   0   6        0.35        0.40      1.02 o
 -11   0   6        0.08       -0.86      0.86 o
 -10   0   6        5.33        7.17      1.18 o
  -9   0   6       60.51       54.87      2.46 o
  -8   0   6      214.02      184.55      4.84 o
  -7   0   6        1.04        3.37      1.12 o
  -6   0   6       46.94       38.87      1.66 o
  -5   0   6     1337.32     1286.05     35.05 o
  -4   0   6     1434.28     1474.20     22.53 o
  -3   0   6      319.13      293.21      5.00 o
  -2   0   6      423.27      423.17      8.40 o
  -1   0   6        1.53        0.49      0.37 o
   0   0   6        0.55        0.24      0.15 o
   1   0   6       21.62       21.21      0.70 o
   2   0   6       22.55       23.86      0.95 o
   3   0   6        5.17        1.91      0.53 o
   4   0   6      100.58       83.13      4.04 o
   5   0   6        0.47        0.45      1.35 o
   6   0   6       20.43       25.16      2.47 o
   7   0   6       22.94       34.60      3.37 o
   8   0   6        0.04       -0.45      1.80 o
 -12   1   6        0.18       -0.01      0.71 o
 -11   1   6        2.67        2.31      0.75 o
 -10   1   6        3.16        3.94      1.04 o
  -9   1   6        5.82        3.66      0.70 o
  -8   1   6        0.14        0.76      0.91 o
  -7   1   6      561.70      539.11      7.91 o
  -6   1   6        0.57        2.14      0.42 o
  -5   1   6      148.07      151.96      4.19 o
  -4   1   6      410.61      438.72      5.61 o
  -3   1   6       18.16       16.64      0.61 o
  -2   1   6       71.89       74.26      1.40 o
  -1   1   6       68.84       78.03      1.45 o
   0   1   6        1.01        0.27      0.13 o
   1   1   6       30.07       35.52      0.69 o
   2   1   6       19.40       14.19      0.56 o
   3   1   6        0.05       -0.42      0.43 o
   4   1   6        0.64        3.01      1.02 o
   5   1   6        8.29        2.58      1.11 o
   6   1   6        2.69        4.52      1.27 o
   7   1   6        1.80        4.49      1.43 o
   8   1   6        1.75       -0.56      1.34 o
 -12   2   6        0.00        0.62      0.77 o
 -11   2   6        3.30        4.25      0.84 o
 -10   2   6        8.09        8.71      0.90 o
  -9   2   6        9.51        7.97      0.84 o
  -8   2   6        8.43        7.83      0.70 o
  -7   2   6      448.62      420.72      5.68 o
  -6   2   6       90.01       87.98      1.68 o
  -5   2   6        9.83       12.65      0.70 o
  -4   2   6      592.36      628.89      7.85 o
  -3   2   6       21.83       18.05      0.86 o
  -2   2   6       36.05       48.24      0.91 o
  -1   2   6       43.00       41.69      1.23 o
   0   2   6       42.14       47.74      0.78 o
   1   2   6        4.03        6.60      0.32 o
   2   2   6      138.84      129.31      1.99 o
   3   2   6        0.37       -0.68      0.68 o
   4   2   6       22.37       24.48      1.80 o
   5   2   6        6.36        4.00      1.18 o
   6   2   6        2.83        3.15      1.57 o
   7   2   6        1.66        0.06      1.18 o
   8   2   6        0.00       -1.24      1.24 o
 -12   3   6        0.00       -0.61      0.62 o
 -11   3   6        1.39        0.94      0.64 o
 -10   3   6        1.74        0.53      0.56 o
  -9   3   6        5.16        3.85      0.64 o
  -8   3   6        4.91        3.92      0.64 o
  -7   3   6      189.05      176.63      2.87 o
  -6   3   6      305.75      287.07      4.05 o
  -5   3   6        3.73        4.95      0.56 o
  -4   3   6      167.66      182.89      2.99 o
  -3   3   6        0.08       -0.18      0.26 o
  -2   3   6      246.57      237.20      3.13 o
  -1   3   6        6.27        6.18      0.35 o
   0   3   6        0.19        1.41      0.15 o
   1   3   6       66.35       62.93      1.16 o
   2   3   6       19.19       17.00      0.68 o
   3   3   6        0.11       -0.10      0.51 o
   4   3   6       16.72       26.87      1.56 o
   5   3   6        4.47        2.35      0.79 o
   6   3   6        3.46        5.99      1.34 o
   7   3   6        0.01       -1.68      1.91 o
   8   3   6        0.26        0.80      1.40 o
 -12   4   6        0.19        0.26      0.68 o
 -11   4   6        7.31        6.20      0.77 o
 -10   4   6        0.41       -0.36      0.53 o
  -9   4   6       42.22       41.57      1.38 o
  -8   4   6       66.71       58.66      1.75 o
  -7   4   6      360.09      322.20      4.57 o
  -6   4   6     1201.67     1145.40     13.95 o
  -5   4   6      340.85      330.34      4.99 o
  -4   4   6       29.87       28.67      0.89 o
  -3   4   6       28.13       27.86      0.69 o
  -2   4   6        9.86        4.78      0.29 o
  -1   4   6        1.29        2.20      0.25 o
   0   4   6        1.59        2.24      0.22 o
   1   4   6        0.16       -0.25      0.25 o
   2   4   6       24.31       19.27      0.72 o
   3   4   6       19.83       18.50      1.08 o
   4   4   6       34.53       31.60      1.44 o
   5   4   6        4.05        3.99      1.52 o
   6   4   6        0.71        0.03      1.35 o
   7   4   6        1.34        0.19      1.24 o
   8   4   6        0.00       -1.34      1.34 o
 -12   5   6        0.62        0.48      0.72 o
 -11   5   6        0.23       -0.57      0.57 o
 -10   5   6        1.28        2.02      0.66 o
  -9   5   6        0.84        0.51      0.59 o
  -8   5   6       80.79       71.17      1.70 o
  -7   5   6      683.79      664.92      7.93 o
  -6   5   6      129.72      128.81      2.22 o
  -5   5   6        9.35       10.70      0.59 o
  -4   5   6      218.00      202.82      2.72 o
  -3   5   6       26.06       23.26      0.52 o
  -2   5   6       39.25       48.25      0.87 o
  -1   5   6       77.28       81.52      1.11 o
   0   5   6        5.59        5.70      0.31 o
   1   5   6       10.98       14.01      0.55 o
   2   5   6        9.00       12.61      0.61 o
   3   5   6       29.59       27.68      1.33 o
   4   5   6       30.02       21.77      1.53 o
   5   5   6       17.65       13.79      1.11 o
   6   5   6        1.94        1.23      0.81 o
   7   5   6        4.75        5.63      1.50 o
 -12   6   6        0.27        0.06      0.69 o
 -11   6   6        0.99        0.08      0.62 o
 -10   6   6        0.62       -0.05      0.59 o
  -9   6   6       65.61       68.08      1.74 o
  -8   6   6        8.04        8.57      0.84 o
  -7   6   6       17.74       19.60      0.90 o
  -6   6   6      149.01      143.48      2.42 o
  -5   6   6      210.97      204.25      3.59 o
  -4   6   6       26.31       21.58      0.65 o
  -3   6   6       70.39       68.40      1.10 o
  -2   6   6        3.12        4.71      0.37 o
  -1   6   6        6.09        6.96      0.43 o
   0   6   6       21.63       24.65      0.72 o
   1   6   6       29.19       30.81      0.94 o
   2   6   6       64.26       66.94      2.30 o
   3   6   6       31.22       32.10      1.37 o
   4   6   6       62.09       67.62      2.05 o
   5   6   6        0.17        1.11      0.76 o
   6   6   6        1.47        0.82      0.92 o
   7   6   6        6.23        7.23      1.56 o
 -11   7   6        0.49       -0.67      0.67 o
 -10   7   6        2.74        0.37      0.66 o
  -9   7   6        0.00       -0.58      0.58 o
  -8   7   6       97.41      102.41      2.43 o
  -7   7   6      122.64      109.48      2.35 o
  -6   7   6       62.49       62.43      1.75 o
  -5   7   6      704.67      703.04     10.23 o
  -4   7   6       96.72       95.81      1.81 o
  -3   7   6       49.72       45.17      1.00 o
  -2   7   6       23.07       18.36      0.64 o
  -1   7   6       38.41       46.42      1.29 o
   0   7   6        5.44        6.49      0.58 o
   1   7   6        8.70       11.50      0.95 o
   2   7   6        0.13        1.29      0.86 o
   3   7   6       16.06       19.10      1.40 o
   4   7   6        3.78        1.91      0.91 o
   5   7   6        9.82       11.29      1.40 o
   6   7   6        1.68        2.07      1.12 o
   7   7   6        1.81       -1.22      1.24 o
 -11   8   6        0.01       -0.17      0.89 o
 -10   8   6        0.00       -0.38      0.82 o
  -9   8   6        3.47        4.05      0.95 o
  -8   8   6        0.54        1.01      0.71 o
  -7   8   6       12.98       14.81      1.08 o
  -6   8   6      335.71      325.33      6.36 o
  -5   8   6      244.49      237.91      4.52 o
  -4   8   6       57.91       51.63      1.25 o
  -3   8   6        8.10        8.83      0.69 o
  -2   8   6        0.02        0.00      0.32 o
  -1   8   6       70.67       74.10      1.68 o
   0   8   6        4.98        5.30      0.73 o
   1   8   6        1.57        1.78      0.86 o
   2   8   6        0.98        1.35      2.70 o
   3   8   6       17.34       17.71      1.50 o
   4   8   6        2.10        1.33      1.24 o
   5   8   6        0.07       -0.24      0.95 o
   6   8   6        1.13        0.94      1.12 o
   7   8   6        4.36        4.22      1.91 o
 -11   9   6        1.04        1.68      0.97 o
 -10   9   6        0.60       -0.08      0.99 o
  -9   9   6        0.01       -0.80      0.80 o
  -8   9   6        0.44        0.70      0.73 o
  -7   9   6       62.00       58.35      2.00 o
  -6   9   6       41.73       42.27      2.02 o
  -5   9   6      112.84      103.42      2.74 o
  -4   9   6        2.15        3.41      0.63 o
  -3   9   6       60.06       57.72      1.78 o
  -2   9   6       22.46       19.85      1.02 o
  -1   9   6       59.91       57.68      1.73 o
   0   9   6        0.21       -0.22      1.01 o
   1   9   6       49.05       46.68      2.07 o
   2   9   6       26.75       31.69      1.82 o
   3   9   6       11.05       14.02      1.46 o
   4   9   6        0.00        1.35      1.02 o
   5   9   6        0.00       -0.35      1.08 o
   6   9   6        2.42        2.59      1.29 o
 -10  10   6        0.36       -0.52      0.78 o
  -9  10   6        0.48        0.41      0.84 o
  -8  10   6        0.07        0.32      0.76 o
  -7  10   6       29.27       27.03      1.44 o
  -6  10   6        0.53        1.59      0.69 o
  -5  10   6        2.15        2.34      0.68 o
  -4  10   6        0.28        0.34      0.54 o
  -3  10   6       23.64       23.65      1.12 o
  -2  10   6       71.43       73.30      2.32 o
  -1  10   6        0.12        0.56      0.79 o
   0  10   6        2.52        1.24      0.79 o
   1  10   6       45.61       49.70      2.36 o
   2  10   6       45.88       48.60      2.30 o
   3  10   6        0.11        1.90      1.02 o
   4  10   6        6.76        7.14      1.24 o
   5  10   6        3.02        1.80      1.12 o
   6  10   6        0.85       -0.63      1.24 o
 -10  11   6        0.90        1.56      1.02 o
  -9  11   6        6.64        9.53      1.18 o
  -8  11   6        0.01        0.17      0.94 o
  -7  11   6        1.60        1.91      0.82 o
  -6  11   6      118.50      120.38      3.00 o
  -5  11   6        1.79        1.86      0.68 o
  -4  11   6        0.05        0.77      0.68 o
  -3  11   6       37.75       37.91      1.91 o
  -2  11   6       95.37       83.24      2.86 o
  -1  11   6       21.11       21.29      1.50 o
   0  11   6        0.18        0.16      0.86 o
   1  11   6        7.07        6.27      1.18 o
   2  11   6       10.96       11.74      4.04 o
   3  11   6        2.25        0.58      1.46 o
   4  11   6        0.47       -0.13      1.08 o
   5  11   6        2.64        1.56      1.24 o
  -9  12   6        5.82        7.25      1.41 o
  -8  12   6        0.17       -0.76      0.76 o
  -7  12   6        0.43       -0.32      0.73 o
  -6  12   6       82.26       80.41      2.44 o
  -5  12   6       35.86       42.86      1.49 o
  -4  12   6        2.20        1.02      0.86 o
  -3  12   6       10.42        8.55      1.11 o
  -2  12   6        7.40        7.08      1.11 o
  -1  12   6       25.91       26.70      1.66 o
   0  12   6        2.76        4.20      0.95 o
   1  12   6        0.23        0.05      2.25 o
   2  12   6        0.54        0.90      1.08 o
   3  12   6        0.87        0.34      1.11 o
   4  12   6        0.79        2.22      1.24 o
   5  12   6        0.37       -1.24      1.24 o
  -8  13   6       37.24       47.86      2.22 o
  -7  13   6       21.46       19.84      2.56 o
  -6  13   6        0.00        0.81      0.66 o
  -5  13   6       31.79       35.25      1.71 o
  -4  13   6        0.10       -0.45      0.79 o
  -3  13   6        6.56        5.52      1.11 o
  -2  13   6        0.43        1.01      0.95 o
  -1  13   6       18.50       20.63      1.59 o
   0  13   6        4.07        4.93      1.18 o
   1  13   6        0.26        0.22      1.11 o
   2  13   6       15.54       16.36      1.66 o
   3  13   6        9.92       11.89      2.25 o
   4  13   6        6.77        7.49      1.50 o
  -7  14   6        8.65        7.52      1.34 o
  -6  14   6       19.14       18.32      1.42 o
  -5  14   6        1.08        3.04      1.02 o
  -4  14   6        0.21        1.80      0.95 o
  -3  14   6        2.22        3.73      1.02 o
  -2  14   6       14.45       15.91      1.50 o
  -1  14   6        0.27        0.08      0.86 o
   0  14   6        1.92        2.28      2.13 o
   1  14   6       20.66       21.89      2.70 o
   2  14   6       14.56       17.58      2.02 o
   3  14   6       17.90       18.02      1.91 o
  -6  15   6        0.07        2.47      1.80 o
  -5  15   6       14.19       15.50      2.25 o
  -4  15   6        0.10        2.02      1.57 o
  -3  15   6        1.07        3.37      1.57 o
  -2  15   6        2.34        0.90      1.35 o
  -1  15   6        0.39        3.82      1.80 o
   0  15   6        0.11       -1.35      1.35 o
   1  15   6        0.86        0.67      1.57 o
   2  15   6        8.93       12.36      2.25 o
  -5  16   6        7.87       12.36      2.25 o
  -4  16   6        5.17        6.52      2.02 o
  -3  16   6        0.36        0.45      1.57 o
  -2  16   6        0.94        3.37      1.80 o
  -1  16   6        0.03       -1.57      1.57 o
   0  16   6        4.15        4.72      2.02 o
 -12   1   7        0.42        0.71      0.80 o
 -11   1   7       10.12        7.76      1.17 o
 -10   1   7        8.36        7.76      0.90 o
  -9   1   7       24.88       22.46      1.52 o
  -8   1   7       49.70       50.75      2.13 o
  -7   1   7       13.33       13.79      0.75 o
  -6   1   7       87.94       82.68      1.64 o
  -5   1   7      210.09      215.06      2.87 o
  -4   1   7      152.22      158.34      2.19 o
  -3   1   7        7.90       10.04      0.51 o
  -2   1   7       12.78       17.37      0.77 o
  -1   1   7        1.99        2.51      0.38 o
   0   1   7      103.56       99.31      1.51 o
   1   1   7      310.61      305.25      4.32 o
   2   1   7        3.25        1.42      0.40 o
   3   1   7       24.33       19.27      1.50 o
   4   1   7       29.54       34.77      2.47 o
   5   1   7        5.62        3.93      2.13 o
   6   1   7        0.03       -0.67      1.11 o
   7   1   7        0.33       -2.02      2.02 o
 -12   2   7        1.06        0.31      0.67 o
 -11   2   7        7.70        8.24      0.85 o
 -10   2   7        2.05        1.98      0.62 o
  -9   2   7       15.80       11.44      0.90 o
  -8   2   7      598.32      595.07      7.83 o
  -7   2   7       60.80       68.37      1.57 o
  -6   2   7      135.43      127.84      2.19 o
  -5   2   7       21.17       27.45      0.98 o
  -4   2   7        2.24        6.97      0.47 o
  -3   2   7        1.98        2.98      0.29 o
  -2   2   7       17.84       14.65      0.64 o
  -1   2   7       13.39       12.76      0.74 o
   0   2   7       50.84       53.11      1.00 o
   1   2   7      431.67      416.10      5.75 o
   2   2   7        8.65        5.65      0.76 o
   3   2   7        0.30        1.32      0.68 o
   4   2   7        7.98        7.22      1.27 o
   5   2   7        3.35        2.47      1.11 o
   6   2   7        0.30       -0.45      1.11 o
   7   2   7        0.72        0.00      1.27 o
 -12   3   7        3.16        3.69      0.81 o
 -11   3   7        0.02       -0.46      0.65 o
 -10   3   7        0.03        0.04      0.63 o
  -9   3   7      450.57      440.93      6.18 o
  -8   3   7       16.56       24.95      2.43 o
  -7   3   7       13.92       14.09      0.76 o
  -6   3   7      289.34      269.37      3.87 o
  -5   3   7       12.16       15.16      0.74 o
  -4   3   7        0.22        0.11      0.34 o
  -3   3   7       24.28       24.18      0.62 o
  -2   3   7       97.58       91.09      1.66 o
  -1   3   7       89.50       96.19      1.56 o
   0   3   7      306.34      312.22      4.36 o
   1   3   7       79.08       82.99      1.77 o
   2   3   7        0.82        1.06      0.62 o
   3   3   7      301.94      271.08      5.12 o
   4   3   7        0.58       -0.74      1.02 o
   5   3   7        0.12       -0.95      0.95 o
   6   3   7        0.00       -1.11      1.11 o
   7   3   7        2.66       -0.22      2.02 o
 -12   4   7        0.21       -0.14      0.68 o
 -11   4   7        0.20       -0.58      0.62 o
 -10   4   7        0.52        1.39      0.64 o
  -9   4   7       28.22       33.36      1.32 o
  -8   4   7      117.68      125.92      2.80 o
  -7   4   7       14.07       13.92      1.26 o
  -6   4   7       75.74       68.84      1.50 o
  -5   4   7       23.86       20.62      0.86 o
  -4   4   7       10.89       11.67      0.66 o
  -3   4   7        8.32        6.32      0.37 o
  -2   4   7       23.74       22.25      0.60 o
  -1   4   7       18.00       17.76      0.74 o
   0   4   7       27.59       27.03      0.76 o
   1   4   7        0.00        0.43      0.44 o
   2   4   7       61.15       64.69      1.88 o
   3   4   7       22.31       26.93      1.44 o
   4   4   7        0.14        0.24      0.68 o
   5   4   7        1.26        1.57      1.11 o
   6   4   7        0.26       -1.06      1.18 o
   7   4   7        3.00        2.81      1.91 o
 -12   5   7        0.37       -0.45      0.70 o
 -11   5   7       14.20       19.67      1.18 o
 -10   5   7       34.54       37.25      1.40 o
  -9   5   7       83.16       79.39      1.92 o
  -8   5   7      170.12      180.65      2.80 o
  -7   5   7      136.77      144.00      2.30 o
  -6   5   7      109.81      107.43      1.94 o
  -5   5   7        2.49        2.14      0.55 o
  -4   5   7        1.35        1.60      0.41 o
  -3   5   7        8.85       12.56      0.49 o
  -2   5   7       28.65       23.54      0.59 o
  -1   5   7        2.49        3.28      0.36 o
   0   5   7        0.77        0.70      0.34 o
   1   5   7       97.71       91.12      1.99 o
   2   5   7      111.27       97.81      2.41 o
   3   5   7       50.29       50.20      1.84 o
   4   5   7        5.04        2.75      0.94 o
   5   5   7        2.03        0.42      1.80 o
   6   5   7        1.77        1.37      1.34 o
   7   5   7        1.70        1.68      2.81 o
 -12   6   7        0.27        0.18      0.76 o
 -11   6   7       15.33       17.49      1.21 o
 -10   6   7       32.69       37.20      1.39 o
  -9   6   7        7.84        7.39      0.77 o
  -8   6   7      296.51      299.60      5.01 o
  -7   6   7      192.92      184.89      3.05 o
  -6   6   7       32.01       27.06      0.92 o
  -5   6   7       69.94       68.55      1.38 o
  -4   6   7       18.42       17.05      0.56 o
  -3   6   7        0.34        0.10      0.25 o
  -2   6   7        0.96        0.99      0.38 o
  -1   6   7        0.28        0.75      0.37 o
   0   6   7        6.59        7.33      0.63 o
   1   6   7      397.18      382.88      5.95 o
   2   6   7      105.49       92.51      2.41 o
   3   6   7        6.06        8.35      0.96 o
   4   6   7       16.23       14.64      1.18 o
   5   6   7        1.97        1.21      0.84 o
   6   6   7        3.20        3.37      2.25 o
 -11   7   7        2.03        1.59      0.84 o
 -10   7   7       14.72       18.64      2.06 o
  -9   7   7       37.34       35.70      1.71 o
  -8   7   7       16.72       18.03      1.44 o
  -7   7   7        2.43        3.47      0.82 o
  -6   7   7        6.58        5.47      0.66 o
  -5   7   7        1.08        1.77      0.46 o
  -4   7   7       43.95       36.16      1.01 o
  -3   7   7        5.41        5.29      0.62 o
  -2   7   7        6.97        9.38      0.61 o
  -1   7   7       17.22       17.93      1.58 o
   0   7   7       15.94       17.00      1.02 o
   1   7   7      179.40      173.27      4.51 o
   2   7   7       17.60       13.11      1.34 o
   3   7   7       20.71       20.65      1.56 o
   4   7   7        0.20        1.49      1.02 o
   5   7   7        0.11        0.27      1.12 o
   6   7   7        1.24       -2.02      2.02 o
 -11   8   7        5.95        4.08      1.11 o
 -10   8   7       36.79       52.41      2.18 o
  -9   8   7        0.04        0.64      0.76 o
  -8   8   7        4.87        4.82      0.89 o
  -7   8   7       53.59       52.41      1.87 o
  -6   8   7        5.89        4.20      0.76 o
  -5   8   7       35.55       39.33      2.76 o
  -4   8   7       28.94       25.97      1.17 o
  -3   8   7        1.10        1.24      0.79 o
  -2   8   7       32.18       32.21      1.66 o
  -1   8   7       40.24       36.68      1.35 o
   0   8   7       71.97       66.03      1.99 o
   1   8   7        6.52        7.34      1.46 o
   2   8   7       18.67       17.12      1.40 o
   3   8   7        0.36       -0.65      0.86 o
   4   8   7        3.36        5.01      1.24 o
   5   8   7        8.71        6.32      1.35 o
   6   8   7        4.99        7.41      1.91 o
 -11   9   7        3.22        4.85      1.15 o
 -10   9   7       33.58       37.87      1.91 o
  -9   9   7        5.50        4.40      0.95 o
  -8   9   7        9.40        7.76      1.04 o
  -7   9   7       28.65       31.26      1.53 o
  -6   9   7        5.83        4.02      0.76 o
  -5   9   7        0.23        0.36      0.62 o
  -4   9   7       26.70       21.62      1.81 o
  -3   9   7        1.89        1.57      0.79 o
  -2   9   7        4.71        5.03      0.95 o
  -1   9   7        0.82        0.26      0.62 o
   0   9   7       20.09       22.65      1.59 o
   1   9   7       28.02       29.60      1.82 o
   2   9   7       58.62       54.78      2.58 o
   3   9   7        0.05        0.81      1.02 o
   4   9   7        0.53        0.39      1.08 o
   5   9   7        0.16       -2.10      2.25 o
 -10  10   7        0.12       -0.16      1.04 o
  -9  10   7       35.17       42.17      3.32 o
  -8  10   7        1.52        0.67      0.95 o
  -7  10   7        7.41        9.56      1.05 o
  -6  10   7       10.79       11.97      1.02 o
  -5  10   7       14.28       11.76      0.86 o
  -4  10   7       18.65       15.88      1.15 o
  -3  10   7       14.89       16.24      1.34 o
  -2  10   7        2.11        0.87      0.68 o
  -1  10   7       59.10       51.36      2.22 o
   0  10   7       16.60       16.02      1.50 o
   1  10   7       34.36       34.73      2.81 o
   2  10   7        0.81        1.73      1.02 o
   3  10   7       10.06        6.71      1.34 o
   4  10   7        0.61        0.72      1.12 o
   5  10   7        1.64        1.89      2.02 o
  -9  11   7        1.82        1.10      0.97 o
  -8  11   7        0.74        1.38      0.82 o
  -7  11   7        0.02        0.59      0.68 o
  -6  11   7        4.27        5.05      0.89 o
  -5  11   7        0.01       -0.63      0.68 o
  -4  11   7        3.76        3.37      0.95 o
  -3  11   7       18.70       19.63      1.50 o
  -2  11   7        0.03        0.45      1.24 o
  -1  11   7        8.04        6.15      1.18 o
   0  11   7        1.24       -0.11      1.01 o
   1  11   7       24.31       25.01      1.82 o
   2  11   7       50.25       52.33      2.46 o
   3  11   7        0.56       -0.03      1.08 o
   4  11   7        0.12       -0.63      1.12 o
  -9  12   7        0.00       -0.49      0.97 o
  -8  12   7       12.78       13.66      1.28 o
  -7  12   7       39.08       43.49      2.30 o
  -6  12   7        5.44        4.85      0.97 o
  -5  12   7        3.99        2.80      1.19 o
  -4  12   7        0.13        0.33      0.86 o
  -3  12   7        7.02        6.06      1.11 o
  -2  12   7        6.82       10.32      1.27 o
  -1  12   7        0.32        0.45      1.12 o
   0  12   7        0.05       -1.01      1.24 o
   1  12   7       23.90       24.23      1.82 o
   2  12   7        7.17       11.12      1.80 o
   3  12   7        7.69        5.89      1.40 o
   4  12   7        0.12       -1.12      1.12 o
  -8  13   7        0.88        0.66      0.95 o
  -7  13   7        3.24        6.46      1.40 o
  -6  13   7        5.33        6.25      1.05 o
  -5  13   7        0.24       -0.31      0.90 o
  -4  13   7        0.47        0.79      1.24 o
  -3  13   7        8.14       10.55      1.34 o
  -2  13   7        0.22        0.16      1.91 o
  -1  13   7        0.01       -0.90      0.95 o
   0  13   7        5.13        4.60      1.18 o
   1  13   7        0.04        1.68      1.27 o
   2  13   7       10.24       10.79      1.59 o
   3  13   7        0.04        1.31      1.24 o
  -7  14   7       26.51       34.46      1.98 o
  -6  14   7        1.09        1.83      0.95 o
  -5  14   7        1.87        3.03      1.11 o
  -4  14   7        0.50        1.83      1.02 o
  -3  14   7        0.49        0.79      0.95 o
  -2  14   7        0.40        0.29      1.02 o
  -1  14   7        0.02        0.90      0.95 o
   0  14   7        3.37        5.43      1.27 o
   1  14   7        6.59        6.19      1.50 o
   2  14   7        9.00        9.75      1.66 o
  -6  15   7        9.24       15.05      2.47 o
  -5  15   7        2.78        4.94      1.80 o
  -4  15   7        0.01        1.35      1.57 o
  -3  15   7        7.87        9.21      2.02 o
  -2  15   7        0.11       -0.45      1.35 o
  -1  15   7        0.20       -0.90      1.35 o
   0  15   7        0.69        0.22      1.57 o
 -12   0   8        1.83        2.26      1.24 o
 -11   0   8       20.69       20.60      1.82 o
 -10   0   8      180.94      193.21      5.73 o
  -9   0   8       25.14       33.95      2.70 o
  -8   0   8       32.12       28.95      1.44 o
  -7   0   8       45.82       50.74      1.68 o
  -6   0   8       10.50       12.17      0.86 o
  -5   0   8        9.31        8.99      0.73 o
  -4   0   8        0.95        1.80      0.47 o
  -3   0   8        4.33        6.12      0.70 o
  -2   0   8      321.32      312.98      6.65 o
  -1   0   8     3660.68     3727.75     68.93 o
   0   0   8       40.56       45.20      3.70 o
   1   0   8       16.95       14.21      1.18 o
   2   0   8      229.11      241.74      8.31 o
   3   0   8       12.32       12.81      2.02 o
   4   0   8        0.08       -0.22      1.57 o
   5   0   8        0.01       -1.35      1.57 o
   6   0   8        0.08       -0.67      1.80 o
 -12   1   8        7.98       10.11      0.98 o
 -11   1   8        0.15        0.95      0.64 o
 -10   1   8       12.22       14.01      0.97 o
  -9   1   8      125.18      136.15      3.17 o
  -8   1   8       37.02       42.49      1.32 o
  -7   1   8        1.12        2.21      0.48 o
  -6   1   8        0.01        0.44      0.35 o
  -5   1   8        0.00        0.05      0.31 o
  -4   1   8        1.64        0.14      0.30 o
  -3   1   8        8.90        6.46      0.51 o
  -2   1   8        9.02       12.50      0.81 o
  -1   1   8      102.06      149.08      5.38 o
   0   1   8      396.25      381.59      5.30 o
   1   1   8       64.31       62.73      1.90 o
   2   1   8        3.50        4.20      1.11 o
   3   1   8        6.67        4.80      2.36 o
   4   1   8        1.15        2.56      1.18 o
   5   1   8        0.56       -0.90      1.11 o
   6   1   8        0.34       -1.27      1.27 o
 -12   2   8        2.13        4.72      0.86 o
 -11   2   8       20.82       21.64      1.16 o
 -10   2   8        2.27        3.60      0.71 o
  -9   2   8        1.49        3.70      0.69 o
  -8   2   8       37.55       36.15      1.26 o
  -7   2   8       15.09       15.22      1.15 o
  -6   2   8        4.95        4.99      0.56 o
  -5   2   8        2.78        2.00      0.40 o
  -4   2   8       11.82       10.28      0.47 o
  -3   2   8       73.74       77.96      1.61 o
  -2   2   8      184.26      183.24      4.05 o
  -1   2   8       50.82       56.97      1.46 o
   0   2   8       24.51       29.58      3.18 o
   1   2   8      229.46      226.04      3.80 o
   2   2   8       11.98       13.58      1.34 o
   3   2   8        0.00       -0.34      2.02 o
   4   2   8        0.81       -0.95      0.95 o
   5   2   8        1.06       -0.03      1.24 o
   6   2   8        0.43        0.49      1.34 o
 -12   3   8        6.41        8.28      0.95 o
 -11   3   8        8.14        7.32      0.87 o
 -10   3   8        3.62        3.15      0.72 o
  -9   3   8       47.67       53.04      1.54 o
  -8   3   8        2.58        3.58      0.58 o
  -7   3   8       10.43        9.28      0.68 o
  -6   3   8        3.66        2.93      0.47 o
  -5   3   8        3.03        2.39      0.47 o
  -4   3   8        1.26        1.86      0.33 o
  -3   3   8      108.65      104.78      1.76 o
  -2   3   8        2.31        3.82      0.45 o
  -1   3   8       22.38       32.05      1.13 o
   0   3   8      483.02      463.42      6.36 o
   1   3   8       85.38       81.69      1.87 o
   2   3   8        0.51       -0.65      0.65 o
   3   3   8       18.46       15.53      1.50 o
   4   3   8        2.60        3.22      1.18 o
   5   3   8        0.06       -1.01      1.11 o
   6   3   8        0.13       -1.34      1.34 o
 -12   4   8        0.01        0.37      0.76 o
 -11   4   8        2.11        2.90      0.78 o
 -10   4   8       10.71       11.04      0.91 o
  -9   4   8        5.13        7.87      0.80 o
  -8   4   8       33.75       31.02      1.18 o
  -7   4   8        0.12       -0.59      0.59 o
  -6   4   8        2.39        0.82      0.48 o
  -5   4   8       28.68       32.25      1.08 o
  -4   4   8       64.39       58.14      1.08 o
  -3   4   8       24.82       23.87      0.88 o
  -2   4   8        4.95        5.04      0.48 o
  -1   4   8      493.25      492.07      7.38 o
   0   4   8        0.40        1.81      0.68 o
   1   4   8       65.37       71.72      2.03 o
   2   4   8        4.46        5.82      0.76 o
   3   4   8        0.28        1.07      1.02 o
   4   4   8        6.26        6.94      1.34 o
   5   4   8        1.36       -1.18      1.18 o
   6   4   8        0.02       -1.46      1.46 o
 -12   5   8        0.64        1.03      0.82 o
 -11   5   8        0.09       -0.45      0.68 o
 -10   5   8       16.46       17.30      1.07 o
  -9   5   8        9.95       13.23      0.90 o
  -8   5   8       33.83       33.39      1.23 o
  -7   5   8       23.71       21.59      1.06 o
  -6   5   8        5.49        5.07      0.60 o
  -5   5   8        3.35        5.13      0.75 o
  -4   5   8        4.85        4.71      0.37 o
  -3   5   8       41.60       49.07      1.22 o
  -2   5   8        2.38        0.37      0.58 o
  -1   5   8       27.44       30.62      1.13 o
   0   5   8       51.40       45.50      1.34 o
   1   5   8        4.38        5.17      0.84 o
   2   5   8       16.78       12.21      1.02 o
   3   5   8        6.44        9.27      1.23 o
   4   5   8        0.60       -0.34      0.95 o
   5   5   8        0.00       -1.35      1.35 o
   6   5   8        0.01       -1.35      2.02 o
 -11   6   8        6.16        7.14      0.89 o
 -10   6   8       32.15       30.64      1.34 o
  -9   6   8        5.55        7.69      0.89 o
  -8   6   8        9.64        9.87      0.87 o
  -7   6   8        8.13        8.38      0.73 o
  -6   6   8       21.70       19.29      0.87 o
  -5   6   8        6.29        4.91      0.56 o
  -4   6   8       41.82       36.14      1.07 o
  -3   6   8       25.28       23.85      1.09 o
  -2   6   8        0.47        0.71      0.79 o
  -1   6   8      168.53      154.09      4.12 o
   0   6   8       52.28       52.65      1.68 o
   1   6   8       19.00       21.79      1.50 o
   2   6   8       18.82       14.26      1.40 o
   3   6   8        2.46        2.21      1.12 o
   4   6   8        5.36        5.90      1.24 o
   5   6   8        2.06       -2.02      2.02 o
 -11   7   8        7.69       10.03      1.28 o
 -10   7   8        5.88        8.68      1.15 o
  -9   7   8       20.21       15.79      1.26 o
  -8   7   8        5.22        5.64      0.95 o
  -7   7   8        0.11        0.60      0.65 o
  -6   7   8        8.94        8.41      0.84 o
  -5   7   8        0.93        0.59      0.41 o
  -4   7   8        0.68        0.41      0.43 o
  -3   7   8        0.04       -0.90      0.90 o
  -2   7   8       32.01       25.58      1.66 o
  -1   7   8       19.87       18.26      1.50 o
   0   7   8        8.65        8.51      1.18 o
   1   7   8        3.19        2.44      2.36 o
   2   7   8        0.35        1.59      1.02 o
   3   7   8        3.77        3.15      1.08 o
   4   7   8        0.04       -1.22      1.24 o
   5   7   8        0.45        1.35      1.80 o
 -11   8   8       10.42       13.28      1.37 o
 -10   8   8        5.65        5.38      1.08 o
  -9   8   8        0.04        1.15      0.82 o
  -8   8   8        1.38        0.56      0.76 o
  -7   8   8       12.42       14.46      1.11 o
  -6   8   8       11.23       11.44      0.97 o
  -5   8   8        0.57        0.50      0.68 o
  -4   8   8        6.82        5.32      1.24 o
  -3   8   8        0.19       -0.70      0.70 o
  -2   8   8      151.18      147.29      4.12 o
  -1   8   8      179.69      170.02      5.52 o
   0   8   8       47.01       46.65      2.21 o
   1   8   8       38.69       36.07      2.36 o
   2   8   8        6.12        7.64      1.18 o
   3   8   8        0.10       -1.31      1.80 o
   4   8   8        0.01       -0.59      1.12 o
   5   8   8        1.57        0.45      2.25 o
 -10   9   8        6.20        5.88      1.15 o
  -9   9   8        9.11       10.15      1.21 o
  -8   9   8        5.75        6.66      1.08 o
  -7   9   8        0.48       -0.60      0.65 o
  -6   9   8       12.85       13.70      1.05 o
  -5   9   8        2.59        1.11      0.68 o
  -4   9   8        2.75        1.68      2.13 o
  -3   9   8       19.22       15.66      1.34 o
  -2   9   8       12.73       14.37      2.13 o
  -1   9   8       64.94       66.39      3.48 o
   0   9   8      238.39      225.87      5.71 o
   1   9   8       49.24       52.01      2.81 o
   2   9   8        1.55        2.45      1.02 o
   3   9   8        4.21        2.20      1.18 o
   4   9   8        0.00       -1.12      1.12 o
 -10  10   8        8.20        7.88      1.25 o
  -9  10   8        4.44        4.94      1.02 o
  -8  10   8        1.45        1.08      0.84 o
  -7  10   8        3.91        3.93      0.89 o
  -6  10   8        0.31       -0.04      0.68 o
  -5  10   8        0.05        0.00      0.95 o
  -4  10   8        0.29        0.10      0.86 o
  -3  10   8       34.36       36.10      1.98 o
  -2  10   8        0.66       -0.66      1.24 o
  -1  10   8        6.18        3.48      1.11 o
   0  10   8        0.01        3.80      1.18 o
   1  10   8       14.52       17.81      2.25 o
   2  10   8        0.00       -0.35      1.02 o
   3  10   8        0.41        0.54      1.12 o
   4  10   8        1.06        1.54      1.57 o
  -9  11   8        1.44        2.02      0.97 o
  -8  11   8        1.10       -0.10      0.82 o
  -7  11   8        4.05        3.33      1.18 o
  -6  11   8        0.09       -0.67      1.06 o
  -5  11   8        0.47        0.12      0.68 o
  -4  11   8        0.49       -0.08      0.86 o
  -3  11   8       24.99       24.76      1.75 o
  -2  11   8       25.21       29.49      1.89 o
  -1  11   8        5.84        7.23      1.35 o
   0  11   8       83.49       82.02      4.04 o
   1  11   8       19.66       20.08      1.82 o
   2  11   8       12.01       10.46      1.50 o
   3  11   8        4.24        6.57      1.50 o
  -8  12   8        1.08        1.44      1.35 o
  -7  12   8        2.76        3.26      1.77 o
  -6  12   8        1.67        3.41      0.97 o
  -5  12   8        0.26       -0.86      0.86 o
  -4  12   8        0.79        1.66      1.80 o
  -3  12   8        9.48        6.32      1.27 o
  -2  12   8       61.30       72.34      3.82 o
  -1  12   8       22.30       20.57      1.75 o
   0  12   8       31.13       38.63      2.47 o
   1  12   8       15.47       13.69      1.68 o
   2  12   8        4.89        6.37      1.43 o
  -7  13   8        3.61        4.72      1.12 o
  -6  13   8        1.54        3.19      1.02 o
  -5  13   8        0.19        1.35      1.11 o
  -4  13   8        0.10       -0.90      0.95 o
  -3  13   8        0.83        1.35      1.11 o
  -2  13   8        9.41        8.92      1.80 o
  -1  13   8        5.28        5.05      1.27 o
   0  13   8        1.41        1.35      1.27 o
   1  13   8        5.16        5.74      1.43 o
  -6  14   8        2.94        4.61      1.27 o
  -5  14   8        3.27        4.30      1.35 o
  -4  14   8        0.70        1.68      1.11 o
  -3  14   8        1.98        2.14      1.18 o
  -2  14   8        0.01        0.00      1.11 o
  -1  14   8        0.99        1.01      1.11 o
   0  14   8        1.95        2.81      1.27 o
  -4  15   8        3.96        7.36      1.43 o
  -3  15   8        0.05       -0.90      1.11 o
  -2  15   8        1.62        3.36      2.13 o
 -12   1   9        0.07       -0.17      0.71 o
 -11   1   9        0.76        1.74      0.71 o
 -10   1   9        0.17        0.20      0.63 o
  -9   1   9        8.98       11.55      0.77 o
  -8   1   9        0.40        0.87      0.50 o
  -7   1   9       13.74       16.95      0.78 o
  -6   1   9        0.00        1.52      0.93 o
  -5   1   9       13.69        8.51      0.51 o
  -4   1   9       13.13       11.62      1.26 o
  -3   1   9       93.09       82.86      1.84 o
  -2   1   9      387.65      381.58      5.68 o
  -1   1   9       45.43       47.33      1.29 o
   0   1   9      139.96      138.53      4.16 o
   1   1   9       28.87       34.87      2.36 o
   2   1   9        5.25        3.17      1.68 o
   3   1   9        0.76       -0.52      1.02 o
   4   1   9        0.30       -0.90      1.68 o
   5   1   9        0.01       -1.27      1.27 o
 -12   2   9        4.06        7.00      1.00 o
 -11   2   9        0.57       -0.67      0.67 o
 -10   2   9        6.26        7.45      0.86 o
  -9   2   9        1.51        1.69      0.61 o
  -8   2   9        8.67        6.48      0.69 o
  -7   2   9        8.39        9.28      0.66 o
  -6   2   9        0.32        0.58      0.42 o
  -5   2   9       13.49       14.17      0.62 o
  -4   2   9      171.46      146.69      2.20 o
  -3   2   9      520.89      501.49      7.23 o
  -2   2   9       35.54       35.96      1.55 o
  -1   2   9       34.49       31.62      1.14 o
   0   2   9        0.62       -0.24      0.60 o
   1   2   9        0.00        0.31      0.86 o
   2   2   9        8.37       15.93      1.50 o
   3   2   9        1.21        1.62      1.18 o
   4   2   9        0.80        0.34      1.27 o
   5   2   9        1.83       -0.22      1.43 o
 -12   3   9        0.16        0.43      0.80 o
 -11   3   9        5.23        4.65      0.86 o
 -10   3   9        3.25        3.06      0.72 o
  -9   3   9        4.32        1.78      0.62 o
  -8   3   9        1.51        1.88      0.69 o
  -7   3   9        6.76        6.89      0.67 o
  -6   3   9       11.10       10.17      0.66 o
  -5   3   9       26.37       19.09      0.75 o
  -4   3   9      144.52      117.79      1.91 o
  -3   3   9       45.26       43.66      1.63 o
  -2   3   9      729.33      709.42     10.40 o
  -1   3   9      217.01      206.59      5.29 o
   0   3   9        0.01       -0.19      0.51 o
   1   3   9        3.05        2.70      0.95 o
   2   3   9       12.17       13.64      2.70 o
   3   3   9        0.52        0.45      2.02 o
   4   3   9        0.10       -1.02      1.02 o
   5   3   9        3.85        3.16      1.50 o
 -12   4   9        2.52        2.53      1.01 o
 -11   4   9        9.85       12.04      1.02 o
 -10   4   9       17.68       16.86      1.55 o
  -9   4   9        0.74        0.92      0.62 o
  -8   4   9        8.81        7.78      0.76 o
  -7   4   9        0.46        0.53      0.58 o
  -6   4   9        0.12       -0.45      0.48 o
  -5   4   9       64.99       60.33      1.20 o
  -4   4   9        0.20       -0.07      0.59 o
  -3   4   9        0.85        2.18      0.68 o
  -2   4   9       17.45       27.08      2.36 o
  -1   4   9        4.08        3.69      1.13 o
   0   4   9        7.22        5.44      0.64 o
   1   4   9        1.45        1.69      0.76 o
   2   4   9        5.45        5.98      1.11 o
   3   4   9        1.35        0.55      1.18 o
   4   4   9        0.02       -1.08      1.08 o
   5   4   9        0.03       -1.24      1.24 o
 -11   5   9        0.65        1.51      0.76 o
 -10   5   9       16.50       18.94      1.14 o
  -9   5   9        1.14        2.39      0.70 o
  -8   5   9        0.34        0.18      0.58 o
  -7   5   9        5.28        6.11      0.74 o
  -6   5   9       29.86       33.21      1.25 o
  -5   5   9       37.52       34.54      0.93 o
  -4   5   9        0.00       -0.55      0.62 o
  -3   5   9      247.91      253.39      4.23 o
  -2   5   9       37.87       38.92      1.23 o
  -1   5   9        6.24        6.90      0.82 o
   0   5   9       40.31       36.77      1.50 o
   1   5   9        0.08        0.08      0.73 o
   2   5   9        5.94        5.30      1.02 o
   3   5   9        0.19       -1.12      1.57 o
   4   5   9        0.61        1.12      1.80 o
   5   5   9        2.31        0.67      2.25 o
 -11   6   9        9.44       11.75      1.37 o
 -10   6   9        1.14        3.98      1.02 o
  -9   6   9        0.39        0.14      0.73 o
  -8   6   9        2.47        3.51      0.84 o
  -7   6   9        0.01       -0.49      0.49 o
  -6   6   9        0.01       -0.45      0.57 o
  -5   6   9       17.13       15.68      1.81 o
  -4   6   9      285.14      258.30      5.10 o
  -3   6   9      109.66      108.01      4.27 o
  -2   6   9       34.27       36.47      1.89 o
  -1   6   9       45.43       36.49      1.89 o
   0   6   9        1.46        1.45      0.86 o
   1   6   9       27.61       28.44      2.25 o
   2   6   9        0.02       -0.62      0.91 o
   3   6   9        0.41       -1.57      1.57 o
   4   6   9        0.02       -1.57      1.57 o
 -11   7   9        2.12        1.60      1.02 o
 -10   7   9        0.31       -1.09      1.09 o
  -9   7   9        3.40        3.83      0.97 o
  -8   7   9        8.08        9.94      1.44 o
  -7   7   9        0.10        0.51      0.92 o
  -6   7   9        3.12        1.73      0.73 o
  -5   7   9        0.94        3.10      0.84 o
  -4   7   9        0.58        4.11      1.02 o
  -3   7   9        0.80        0.00      0.95 o
  -2   7   9      189.66      173.62      4.68 o
  -1   7   9       15.75       17.12      1.43 o
   0   7   9       14.36       16.25      1.40 o
   1   7   9        3.00        3.56      1.02 o
   2   7   9        2.03        2.54      1.91 o
   3   7   9        0.21       -0.61      1.12 o
   4   7   9        0.58        1.12      2.02 o
 -10   8   9        4.32        1.83      0.91 o
  -9   8   9        2.82        3.74      0.95 o
  -8   8   9        3.53        4.12      0.91 o
  -7   8   9        3.83        5.15      0.89 o
  -6   8   9        3.79        3.31      0.86 o
  -5   8   9        1.18       -0.58      0.65 o
  -4   8   9       34.05       41.14      2.14 o
  -3   8   9       16.03       12.21      1.34 o
  -2   8   9       90.73       87.05      3.09 o
  -1   8   9       21.79       22.12      3.26 o
   0   8   9        6.92        7.86      1.18 o
   1   8   9       20.33       17.71      1.56 o
   2   8   9        0.58        0.11      1.46 o
   3   8   9        0.45        0.06      1.08 o
   4   8   9        0.05       -1.12      2.02 o
 -10   9   9        7.80        7.28      1.24 o
  -9   9   9        3.81        3.94      1.00 o
  -8   9   9        0.80        1.46      0.78 o
  -7   9   9        5.81        9.54      1.80 o
  -6   9   9        3.09        3.28      0.86 o
  -5   9   9        2.56        2.02      0.89 o
  -4   9   9       33.15       32.99      1.98 o
  -3   9   9       36.30       41.52      2.30 o
  -2   9   9        0.76       -0.22      0.95 o
  -1   9   9       18.69       19.06      1.56 o
   0   9   9        9.69       10.10      1.40 o
   1   9   9        1.06        3.11      1.08 o
   2   9   9        1.65        2.08      1.18 o
   3   9   9        0.01        0.62      1.24 o
  -9  10   9        2.31        1.80      0.95 o
  -8  10   9        3.68        4.04      1.27 o
  -7  10   9        0.85        1.50      0.91 o
  -6  10   9        6.17        4.89      1.12 o
  -5  10   9        3.04        2.25      1.02 o
  -4  10   9       39.29       32.98      2.05 o
  -3  10   9       76.11       76.00      2.94 o
  -2  10   9       39.80       36.68      2.14 o
  -1  10   9        4.65        7.22      1.34 o
   0  10   9       20.56       23.68      1.82 o
   1  10   9        3.49        4.41      1.24 o
   2  10   9        0.03        0.51      1.18 o
  -9  11   9        1.13        2.02      2.02 o
  -8  11   9        6.89        8.82      1.50 o
  -7  11   9        2.07        2.87      1.02 o
  -6  11   9        2.56        2.11      0.89 o
  -5  11   9        1.32        0.15      0.91 o
  -4  11   9        4.76        6.10      1.27 o
  -3  11   9       26.25       33.74      2.92 o
  -2  11   9       12.00        9.26      1.43 o
  -1  11   9       20.81       23.83      1.91 o
   0  11   9        0.12        0.16      2.02 o
   1  11   9        0.78        2.81      2.70 o
   2  11   9        0.35       -0.22      1.18 o
  -8  12   9        1.37        1.49      1.13 o
  -7  12   9        4.65        6.32      1.21 o
  -6  12   9        0.04       -0.35      0.95 o
  -5  12   9       13.10       15.32      1.80 o
  -4  12   9        1.65        1.35      1.11 o
  -3  12   9        0.28        2.74      1.18 o
  -2  12   9        2.33        0.31      1.18 o
  -1  12   9        0.04        0.37      2.81 o
   0  12   9        0.66        0.70      1.24 o
   1  12   9        4.17        4.53      1.34 o
  -6  13   9        0.56        1.12      1.11 o
  -5  13   9        8.64       11.25      1.50 o
  -4  13   9       21.74       21.53      1.82 o
  -3  13   9        0.52        0.18      1.18 o
  -2  13   9        0.95        2.89      1.24 o
  -1  13   9        0.91        2.14      1.18 o
   0  13   9        0.34        1.07      2.25 o
  -4  14   9       21.52       26.85      4.72 o
  -3  14   9        8.91       15.47      1.66 o
 -11   0  10        0.23       -0.96      0.96 o
 -10   0  10        0.40        0.67      0.79 o
  -9   0  10       12.30       14.70      1.66 o
  -8   0  10        4.03        2.87      0.76 o
  -7   0  10       15.16       18.59      1.52 o
  -6   0  10       52.03       37.05      1.55 o
  -5   0  10       62.67       56.67      2.82 o
  -4   0  10       40.10       33.83      1.68 o
  -3   0  10       50.15       37.28      1.73 o
  -2   0  10      389.47      379.01     12.13 o
  -1   0  10        5.98        6.96      1.57 o
   0   0  10       23.00       20.89      2.25 o
   1   0  10        1.35        2.02      1.35 o
   2   0  10        0.87        0.00      1.57 o
   3   0  10        0.05       -1.80      1.80 o
   4   0  10        8.97        6.96      2.25 o
 -11   1  10        0.01       -0.60      0.60 o
 -10   1  10        2.13        4.29      0.70 o
  -9   1  10       12.17       15.35      0.87 o
  -8   1  10        0.00       -0.43      0.43 o
  -7   1  10        0.78        0.33      0.45 o
  -6   1  10        5.52        3.78      0.57 o
  -5   1  10       14.34       10.93      0.64 o
  -4   1  10       10.37        7.68      0.76 o
  -3   1  10        2.74        2.50      0.73 o
  -2   1  10        2.44        7.55      1.02 o
  -1   1  10        0.00        0.34      0.79 o
   0   1  10        1.02        2.02      1.57 o
   1   1  10        0.10        1.09      1.02 o
   2   1  10        1.55        1.54      1.80 o
   3   1  10        7.11        7.95      1.50 o
   4   1  10        2.82        3.33      1.50 o
 -11   2  10        3.31        3.06      0.71 o
 -10   2  10        0.07        0.70      0.59 o
  -9   2  10        1.53        1.57      0.55 o
  -8   2  10        3.04        2.48      0.57 o
  -7   2  10        2.60        2.86      0.57 o
  -6   2  10       32.62       26.61      0.86 o
  -5   2  10        4.91        5.19      0.53 o
  -4   2  10       39.32       38.32      1.25 o
  -3   2  10       94.30       93.24      2.36 o
  -2   2  10       30.62       34.11      1.42 o
  -1   2  10        0.17        0.22      0.79 o
   0   2  10       17.93       17.49      1.80 o
   1   2  10        0.11        0.34      0.95 o
   2   2  10        2.85        4.38      1.27 o
   3   2  10        0.42       -0.15      1.18 o
   4   2  10        3.70        2.45      1.50 o
 -11   3  10        0.38       -0.70      0.83 o
 -10   3  10        0.02        0.36      0.66 o
  -9   3  10        3.75        5.58      0.76 o
  -8   3  10        0.20        0.07      0.54 o
  -7   3  10        0.09       -0.04      0.49 o
  -6   3  10        0.15        1.29      0.41 o
  -5   3  10       11.78        6.98      0.70 o
  -4   3  10        1.53        2.30      0.73 o
  -3   3  10       47.70       50.19      1.73 o
  -2   3  10        7.44        9.54      0.98 o
  -1   3  10        0.85        0.83      0.62 o
   0   3  10        3.46        4.37      1.02 o
   1   3  10        0.29        2.14      1.02 o
   2   3  10        0.83        0.79      1.91 o
   3   3  10        3.70        4.72      1.43 o
   4   3  10        6.42        3.95      1.80 o
 -11   4  10        0.10       -0.47      0.78 o
 -10   4  10       18.13       25.08      1.28 o
  -9   4  10        0.66        0.13      0.66 o
  -8   4  10       12.03       12.69      0.97 o
  -7   4  10        0.59        1.13      0.54 o
  -6   4  10      147.73      114.27      1.85 o
  -5   4  10       42.12       36.65      1.35 o
  -4   4  10        7.46        5.72      0.82 o
  -3   4  10      146.15      126.20      2.93 o
  -2   4  10        8.65       11.08      0.95 o
  -1   4  10        0.15        0.05      0.62 o
   0   4  10        6.02        5.52      0.82 o
   1   4  10        0.77       -0.73      1.01 o
   2   4  10        2.43        3.71      1.27 o
   3   4  10        2.25        3.62      1.46 o
   4   4  10        1.05        2.02      2.02 o
 -11   5  10        0.11        1.17      0.95 o
 -10   5  10        0.40        0.49      0.89 o
  -9   5  10        2.22        3.64      0.95 o
  -8   5  10        0.23       -0.60      0.65 o
  -7   5  10       11.35        9.74      0.97 o
  -6   5  10        0.09       -0.33      0.47 o
  -5   5  10       27.55       27.94      2.20 o
  -4   5  10      129.31      121.01      3.57 o
  -3   5  10        9.07        9.35      1.46 o
  -2   5  10       16.75       16.03      1.34 o
  -1   5  10       10.35       12.55      1.24 o
   0   5  10        0.20       -0.09      0.75 o
   1   5  10        0.09       -0.90      1.35 o
   2   5  10        0.27        2.02      1.80 o
   3   5  10        3.18        6.07      2.25 o
 -11   6  10        2.55        1.91      1.46 o
 -10   6  10       11.49        9.64      1.25 o
  -9   6  10        4.85        7.52      1.11 o
  -8   6  10        4.90        8.51      1.05 o
  -7   6  10        2.75        2.70      0.82 o
  -6   6  10        0.07       -0.51      0.64 o
  -5   6  10       45.18       36.24      1.71 o
  -4   6  10       62.61       62.30      2.53 o
  -3   6  10        3.68        4.05      1.68 o
  -2   6  10       10.07        7.83      1.18 o
  -1   6  10        3.25        4.48      1.02 o
   0   6  10        0.01       -0.43      1.01 o
   1   6  10        2.06        3.37      1.57 o
   2   6  10        0.25        2.25      1.80 o
   3   6  10        0.48        1.57      2.02 o
 -10   7  10        4.88        4.74      1.65 o
  -9   7  10        2.34        2.62      0.89 o
  -8   7  10        7.89        8.07      1.05 o
  -7   7  10       16.99       15.97      1.56 o
  -6   7  10       15.35       12.85      1.18 o
  -5   7  10       36.81       29.04      1.82 o
  -4   7  10       34.46       31.42      2.02 o
  -3   7  10        8.65        9.51      1.24 o
  -2   7  10        0.06        0.67      0.95 o
  -1   7  10       27.14       30.58      1.89 o
   0   7  10        0.17        0.99      1.46 o
   1   7  10        0.06        0.88      1.02 o
   2   7  10        0.03        0.90      1.80 o
   3   7  10        0.14        3.15      2.02 o
 -10   8  10        1.63        1.55      1.02 o
  -9   8  10        1.82        3.31      1.02 o
  -8   8  10       10.76       12.52      1.80 o
  -7   8  10        0.15        1.05      1.29 o
  -6   8  10       19.69       15.20      1.28 o
  -5   8  10       22.83       22.00      2.81 o
  -4   8  10       17.32       20.84      3.03 o
  -3   8  10        6.19        9.34      1.34 o
  -2   8  10        3.77        4.73      1.57 o
  -1   8  10        0.49        1.23      1.57 o
   0   8  10        0.14        0.12      1.02 o
   1   8  10        0.01       -0.24      1.02 o
   2   8  10        0.77        1.44      1.08 o
  -9   9  10        0.47        0.45      1.18 o
  -8   9  10       20.57       24.93      1.94 o
  -7   9  10        1.37        0.59      0.89 o
  -6   9  10        0.49        1.17      0.86 o
  -5   9  10        0.34        0.69      1.02 o
  -4   9  10        3.13        6.23      1.27 o
  -3   9  10        6.11        6.93      1.34 o
  -2   9  10        1.31        0.88      1.68 o
  -1   9  10        1.70        2.94      1.24 o
   0   9  10        0.80        1.24      1.11 o
   1   9  10        0.00       -0.22      1.02 o
   2   9  10        0.44        1.19      1.24 o
  -8  10  10        1.06        3.98      1.11 o
  -7  10  10        1.43        1.62      0.92 o
  -6  10  10        3.00        4.99      1.17 o
  -5  10  10        0.28        0.56      0.95 o
  -4  10  10       14.05       11.76      1.50 o
  -3  10  10        5.06        6.61      1.34 o
  -2  10  10        1.18        1.32      1.80 o
  -1  10  10        0.27        3.26      1.11 o
   0  10  10        7.20        9.31      1.50 o
   1  10  10        3.39        1.92      1.68 o
  -8  11  10        0.02        0.20      1.02 o
  -7  11  10        0.10        0.93      0.91 o
  -6  11  10        3.94        3.71      1.27 o
  -5  11  10        0.10       -0.79      0.95 o
  -4  11  10        9.66       10.78      1.50 o
  -3  11  10       20.09       22.01      1.82 o
  -2  11  10        1.08        1.80      1.18 o
  -1  11  10        5.05        5.75      1.57 o
   0  11  10        0.50        2.34      1.34 o
  -6  12  10        0.30       -0.90      1.46 o
  -5  12  10       10.40       12.83      1.66 o
  -4  12  10        4.94        6.85      1.43 o
  -3  12  10        5.04        4.69      1.46 o
  -2  12  10        0.12        3.02      1.91 o
  -1  12  10        1.29        0.88      1.18 o
 -11   1  11        0.96        1.48      0.72 o
 -10   1  11        7.09        8.45      0.83 o
  -9   1  11        4.34        5.17      0.68 o
  -8   1  11        8.83        6.86      0.69 o
  -7   1  11       34.56       26.00      1.09 o
  -6   1  11       40.65       41.95      1.17 o
  -5   1  11        5.10        4.10      0.61 o
  -4   1  11       26.20       27.57      2.40 o
  -3   1  11        4.03        4.23      0.95 o
  -2   1  11        0.08        0.45      0.79 o
  -1   1  11        0.00        1.68      0.95 o
   0   1  11        0.01        0.67      0.95 o
   1   1  11        3.83        5.51      1.27 o
   2   1  11       48.64       63.88      3.09 o
   3   1  11        9.10       13.80      1.91 o
 -11   2  11       12.15       19.63      1.11 o
 -10   2  11        5.34        6.02      0.74 o
  -9   2  11        4.04        6.23      0.72 o
  -8   2  11        2.43        0.81      0.61 o
  -7   2  11        8.36        8.67      0.62 o
  -6   2  11       12.84       12.13      0.77 o
  -5   2  11        0.68        1.85      0.75 o
  -4   2  11       20.19       17.09      1.08 o
  -3   2  11        3.96        5.11      0.76 o
  -2   2  11        0.44        1.18      0.86 o
  -1   2  11        0.78        1.12      1.12 o
   0   2  11        2.01        2.33      1.02 o
   1   2  11        4.11        5.43      1.27 o
   2   2  11        4.43        8.05      1.66 o
   3   2  11        1.12        2.58      1.59 o
 -11   3  11       12.21       13.05      1.02 o
 -10   3  11       12.15       16.83      1.03 o
  -9   3  11        8.51        8.98      0.86 o
  -8   3  11        8.73        8.61      0.79 o
  -7   3  11       14.88       12.30      0.69 o
  -6   3  11       27.70       25.26      1.09 o
  -5   3  11       27.06       21.47      1.24 o
  -4   3  11        4.39        6.35      0.86 o
  -3   3  11        0.70        1.92      0.77 o
  -2   3  11        3.20        5.25      1.12 o
  -1   3  11        0.70       -0.10      0.86 o
   0   3  11        2.50        2.92      0.95 o
   1   3  11        1.18        0.45      1.35 o
   2   3  11        2.71        6.35      1.91 o
 -10   4  11       14.80       19.40      1.16 o
  -9   4  11        1.16        1.19      0.69 o
  -8   4  11        1.34        1.48      0.58 o
  -7   4  11        1.46        3.81      0.51 o
  -6   4  11        3.76        3.16      0.67 o
  -5   4  11        3.98        5.24      1.13 o
  -4   4  11       21.06       21.43      1.41 o
  -3   4  11        3.03        4.03      1.02 o
  -2   4  11        0.02       -0.17      0.70 o
  -1   4  11        5.20        5.84      1.80 o
   0   4  11        1.99        2.25      1.57 o
   1   4  11        0.76        2.25      1.80 o
   2   4  11        1.02        3.82      2.02 o
 -10   5  11        0.96        1.65      1.02 o
  -9   5  11        2.99        2.12      0.77 o
  -8   5  11        0.35        1.18      0.66 o
  -7   5  11        1.49        1.89      0.76 o
  -6   5  11        3.06        4.58      0.87 o
  -5   5  11        9.32        8.02      1.11 o
  -4   5  11       18.99       16.54      2.13 o
  -3   5  11        0.46        1.51      0.86 o
  -2   5  11       12.40       12.99      1.34 o
  -1   5  11        0.24        2.37      1.02 o
   0   5  11        0.90        1.12      1.57 o
   1   5  11        0.14        0.67      1.80 o
   2   5  11        3.90        7.86      2.25 o
 -10   6  11       17.05       17.42      1.55 o
  -9   6  11       18.78       26.04      1.69 o
  -8   6  11        2.43        1.86      1.08 o
  -7   6  11        0.51        1.11      0.82 o
  -6   6  11        1.06        1.78      1.06 o
  -5   6  11        0.12        0.20      0.86 o
  -4   6  11       15.79       15.92      1.50 o
  -3   6  11       22.00       23.00      1.80 o
  -2   6  11        0.22        0.22      0.86 o
  -1   6  11        0.35        1.99      1.02 o
   0   6  11        0.60        0.00      1.57 o
   1   6  11        0.57        0.67      1.57 o
   2   6  11        0.01        2.02      2.02 o
  -9   7  11        0.01       -0.26      1.02 o
  -8   7  11        0.11        0.81      1.02 o
  -7   7  11        2.63        1.75      0.89 o
  -6   7  11        0.64        0.70      1.21 o
  -5   7  11        0.46        0.43      1.02 o
  -4   7  11       32.30       31.71      1.98 o
  -3   7  11        0.74        0.79      0.95 o
  -2   7  11        0.03        1.16      1.91 o
  -1   7  11        2.37        3.70      1.18 o
   0   7  11        0.94        1.99      1.08 o
   1   7  11        2.95        5.17      2.25 o
  -9   8  11        2.88        3.59      1.29 o
  -8   8  11        0.16        0.45      1.06 o
  -7   8  11        2.95        1.44      0.86 o
  -6   8  11        1.57        2.11      1.02 o
  -5   8  11        7.93       10.31      1.34 o
  -4   8  11        3.21        2.45      1.02 o
  -3   8  11       14.69       12.15      1.43 o
  -2   8  11        6.42       10.67      2.13 o
  -1   8  11        6.67        8.25      1.34 o
   0   8  11        0.11        0.06      1.12 o
   1   8  11        0.09       -1.80      1.80 o
  -8   9  11        0.66        0.11      0.95 o
  -7   9  11        5.06        8.48      1.50 o
  -6   9  11        0.01       -0.69      1.02 o
  -5   9  11       21.04       17.32      4.38 o
  -4   9  11        3.82        4.75      2.36 o
  -3   9  11        0.09        1.35      0.95 o
  -2   9  11        0.50        1.35      1.11 o
  -1   9  11        0.51        2.59      1.18 o
   0   9  11        0.10       -0.13      1.24 o
  -7  10  11        3.49        5.47      1.15 o
  -6  10  11        5.54        3.03      1.27 o
  -5  10  11        1.85        3.47      1.91 o
  -4  10  11        8.00        8.54      1.50 o
  -3  10  11        0.00        0.71      1.02 o
  -2  10  11        1.52        0.10      1.08 o
  -1  10  11        0.06       -0.58      1.08 o
  -6  11  11        8.17       12.33      1.66 o
  -5  11  11        6.25        5.50      1.43 o
  -4  11  11        7.24        9.08      1.50 o
  -3  11  11        0.00        1.26      1.24 o
 -10   0  12        0.94        1.19      0.92 o
  -9   0  12        0.08       -0.81      0.82 o
  -8   0  12       23.92       20.11      1.37 o
  -7   0  12        8.30        5.51      1.56 o
  -6   0  12        1.77        1.39      0.86 o
  -5   0  12       23.84       23.59      2.25 o
  -4   0  12        0.26        0.45      1.12 o
  -3   0  12       10.69        9.89      1.80 o
  -2   0  12        0.02        0.67      1.35 o
  -1   0  12        1.73        5.17      1.80 o
   0   0  12        3.41        4.04      2.02 o
   1   0  12        1.47        3.82      2.02 o
 -10   1  12        0.00       -0.61      0.61 o
  -9   1  12        0.46        0.22      0.60 o
  -8   1  12        4.55        3.42      0.57 o
  -7   1  12        1.20        0.99      0.52 o
  -6   1  12        0.24        0.17      0.83 o
  -5   1  12        2.77        3.11      0.73 o
  -4   1  12        4.77        6.59      1.11 o
  -3   1  12        4.23        6.34      1.11 o
  -2   1  12        6.61        8.09      1.27 o
  -1   1  12        0.00        1.24      1.11 o
   0   1  12       17.90       25.71      2.07 o
   1   1  12        0.00       -1.27      1.27 o
 -10   2  12        3.23        3.08      0.79 o
  -9   2  12        0.73       -0.03      0.67 o
  -8   2  12        0.28        0.17      0.48 o
  -7   2  12        1.67        1.99      0.55 o
  -6   2  12        0.24       -0.41      0.60 o
  -5   2  12        4.23        4.39      0.82 o
  -4   2  12        3.44        2.33      1.02 o
  -3   2  12        2.89        4.04      1.11 o
  -2   2  12        1.32        1.54      1.02 o
  -1   2  12        1.52        1.57      1.11 o
   0   2  12        3.61        4.89      1.34 o
   1   2  12        2.10        1.68      1.43 o
 -10   3  12        0.07       -0.21      0.65 o
  -9   3  12        1.16        1.06      0.69 o
  -8   3  12       10.82       13.38      0.96 o
  -7   3  12        1.65        3.08      0.66 o
  -6   3  12        0.01        0.99      0.68 o
  -5   3  12        0.46        0.71      0.68 o
  -4   3  12        9.67       10.83      1.02 o
  -3   3  12        0.07        0.90      0.95 o
  -2   3  12        2.28        3.98      1.08 o
  -1   3  12        0.98        0.57      1.02 o
   0   3  12       14.91       18.20      2.70 o
   1   3  12        2.38        2.92      2.02 o
 -10   4  12        4.57        4.58      0.93 o
  -9   4  12        0.47       -0.27      0.70 o
  -8   4  12        0.97        1.12      0.84 o
  -7   4  12        3.79        1.42      0.89 o
  -6   4  12        0.00        0.35      0.86 o
  -5   4  12        1.29        2.71      1.24 o
  -4   4  12        0.06        0.81      1.24 o
  -3   4  12        3.41        3.59      1.57 o
  -2   4  12        4.35        3.82      1.57 o
  -1   4  12        0.00        0.45      1.57 o
   0   4  12        2.09        0.45      1.80 o
   1   4  12        4.13        2.92      2.02 o
  -9   5  12        1.70        1.53      1.35 o
  -8   5  12        2.21        1.61      1.00 o
  -7   5  12        2.90        2.23      0.89 o
  -6   5  12        4.02        5.82      1.18 o
  -5   5  12        0.01        0.90      0.95 o
  -4   5  12        0.22        1.37      0.91 o
  -3   5  12        9.89       14.18      1.50 o
  -2   5  12        1.39        0.67      1.57 o
  -1   5  12        1.47        3.37      1.80 o
   0   5  12        4.05        2.02      1.80 o
  -9   6  12        0.03        0.58      1.12 o
  -8   6  12        8.75        8.16      1.23 o
  -7   6  12        0.69        0.94      0.89 o
  -6   6  12        2.80        1.97      1.02 o
  -5   6  12        3.12        2.37      1.35 o
  -4   6  12        0.09        1.73      1.02 o
  -3   6  12        3.59        4.42      1.18 o
  -2   6  12        1.96        3.31      1.18 o
  -1   6  12        0.16        1.35      1.80 o
   0   6  12        0.04        1.80      2.02 o
  -8   7  12       16.22       19.40      1.50 o
  -7   7  12        2.67        4.75      1.11 o
  -6   7  12        0.16        0.94      1.12 o
  -5   7  12        0.02        0.82      1.80 o
  -4   7  12        1.09        0.41      1.02 o
  -3   7  12        0.04        0.22      1.02 o
  -2   7  12        2.97        4.91      1.24 o
  -1   7  12        0.12        1.80      1.80 o
  -7   8  12        0.20        0.07      1.02 o
  -6   8  12        0.06        1.54      1.08 o
  -5   8  12        0.67        2.04      1.24 o
  -4   8  12        1.70        4.43      1.68 o
  -3   8  12        0.19        1.99      1.18 o
  -2   8  12        5.02        8.48      1.57 o
  -6   9  12       13.53       18.05      3.03 o
  -5   9  12        2.87        6.95      1.34 o
  -4   9  12        0.65        0.22      2.36 o
  -3   9  12        0.00        0.88      1.46 o
  -9   1  13        0.08        0.88      0.62 o
  -8   1  13        1.15        2.24      0.74 o
  -7   1  13        0.38       -0.25      0.79 o
  -6   1  13        4.71        5.94      1.27 o
  -5   1  13       10.22       12.89      2.36 o
  -4   1  13       22.86       23.77      1.82 o
  -3   1  13       19.30       21.78      1.75 o
  -2   1  13        0.14       -1.02      1.02 o
  -1   1  13        0.14        0.31      1.18 o
  -9   2  13        0.13        0.13      0.71 o
  -8   2  13        0.18        1.15      0.67 o
  -7   2  13        0.03       -0.31      0.73 o
  -6   2  13        5.62        9.42      1.34 o
  -5   2  13       11.37       12.87      1.59 o
  -4   2  13       41.17       53.32      2.62 o
  -3   2  13        0.25        0.45      1.12 o
  -2   2  13        1.61        1.74      1.18 o
  -1   2  13        0.48        1.57      1.27 o
  -8   3  13        0.04        0.83      0.89 o
  -7   3  13        0.08       -0.11      1.01 o
  -6   3  13        7.46        7.09      1.34 o
  -5   3  13        2.69        0.90      1.57 o
  -4   3  13        1.59        5.17      1.80 o
  -3   3  13        0.13       -0.67      1.57 o
  -2   3  13        2.93        4.49      2.02 o
  -1   3  13        0.02       -0.67      1.80 o
  -8   4  13        1.31        0.96      0.95 o
  -7   4  13        0.43        0.90      0.86 o
  -6   4  13        1.01        3.70      1.18 o
  -5   4  13        6.12        8.57      1.34 o
  -4   4  13        2.26        1.80      1.57 o
  -3   4  13        2.18        4.04      2.02 o
  -2   4  13        2.54        2.25      1.80 o
  -7   5  13        5.27        6.01      1.27 o
  -6   5  13        0.03        0.74      1.02 o
  -5   5  13        0.02        0.10      1.02 o
  -4   5  13        0.00        0.45      1.57 o
  -3   5  13        1.16        4.27      1.80 o
  -2   5  13        2.77        3.59      1.80 o
  -7   6  13        0.41        0.14      1.02 o
  -6   6  13        2.47        7.07      1.34 o
  -5   6  13        1.23        3.31      1.18 o
  -4   6  13        3.15        4.86      1.34 o
  -3   6  13        0.13        0.45      1.80 o
  -6   0  14       43.02       52.12      3.82 o
  -5   0  14        7.40       13.48      2.47 o
  -5   1  14       14.08       25.05      2.07 o
 
